# Supplementary material for: Metabolomics analysis reveals the accumulation patterns of flavonoids and phenolic acids in quinoa (Chenopodium quinoa Willd.) grains of different colors
Source: Food Chem X. 2023 Feb 6;17:100594. doi: 10.1016/j.fochx.2023.100594 (PMC9945449; doi:10.1016/j.fochx.2023.100594)
Supplement: Supplementary data 2 [file mmc2.xlsx]

## Sheet: Sheet2
Table S1. The detailed information of the 689 metabolites identified in quinoa with different grain colors
Index	Q1 (Da)	Q3 (Da)	Rt (min)	Main fragments (Da)	Molecular Weight (Da)	Formula	Ionization model	Compounds	Class	cpd_ID
Cmbn007148	429.12	429.121	5.62	429.1(100%), 253.1, 134.0	430.126	C22H22O9	[M-H]-	1-O-Feruloyl-3-O-caffeoylglycerol	Phenolic acids	--
Cmjn004337	401.144	269.104	3.82	269.1(100%), 161.0, 101.0	402.153	C18H26O10	[M-H]-	Benzyl-(2''-O-xylosyl)glucoside	Phenolic acids	--
Cmzn005251	433.113	271.062	4.42	271.1(100%), 433.1, 151.0	434.121	C21H22O10	[M-H]-	6-O-Caffeoylarbutin	Phenolic acids	--
Cmzp002057	315.119	255.098	2.17	255.1(100%), 273.1, 123.1	314.1	C14H18O8	[M+H]+	6-O-Acetylarbutin	Phenolic acids	--
HJAP050	344.149	177.054	4.98	177.1(100%), 145.0, 121.1	343.142	C19H21NO5	[M+H]+	N-Feruloyl-3-methoxytyramine	Alkaloids	--
HJAP061	743.205	303.053	4.07	303.1(100%), 465.1, 611.2	742.195	C32H38O20	[M+H]+	Quercetin-3-O-(2''-O-arabinosyl)rutinoside	Flavonoids	--
HJAP064	565.118	317.076	4.97	317.1(100%), 317.1, 127.0	564.088	C25H24O15	[M+H]+	Isorhamnetin-3-O-(6''-malonylglucoside)	Flavonoids	--
HJAP127	757.218	303.051	3.98	303.1(100%), 465.1, 611.2	756.212	C33H40O20	[M+H]+	Quercetin-3-O-(2''-O-Rhamnosyl)rutinoside	Flavonoids	--
HJAP128	771.234	317.065	4.2	317.1(100%), 479.1, 625.2	770.227	C34H42O20	[M+H]+	Isorhamnetin-3-O-rutinoside-7-O-rhamnoside	Flavonoids	--
HJAP135	505.123	257.08	6	257.1(100%), 153.0, 127.0	504.126	C24H24O12	[M+H]+	Pinocembrin-7-O-(6''-O-malonyl)glucoside	Flavonoids	--
HJAP148	581.148	287.059	4.44	287.1(100%), 449.1, 145.0	580.142	C26H28O15	[M+H]+	Kaempferol-3-O-sambubioside	Flavonoids	--
HJKP000649	136.071	91.0544	1.71	91.1(100%), 136.1, 119.0	135.068	C8H9NO	[M+H]+	N-benzylformamide	Alkaloids	C15561
HJN003	385.113	223.062	3.31	223.1(100%), 208.0, 205.1	386.122	C17H22O10	[M-H]-	1-O-Sinapoyl-D-glucose	Phenolic acids	C01175
HJN051	623.163	315.05	4.62	315.0(100%), 315.0, 300.0	624.168	C28H32O16	[M-H]-	Tamarixetin-3-O-rutinoside	Flavonoids	--
HJN054	493.209	361.161	4.93	361.2(100%), 361.2, 343.2	494.215	C25H34O10	[M-H]-	Secoisolariciresinol-9'-O-xyloside	Lignans and Coumarins	--
HJN055	435.13	273.077	5.02	273.1(100%), 167.0, 125.0	436.136	C21H24O10	[M-H]-	Dihydrocharcone-4'-O-glucoside	Flavonoids	--
HJN086	449.11	287.057	4.93	287.1(100%), 287.0, 151.0	450.116	C21H22O11	[M-H]-	Eriodictyol-3'-O-glucoside	Flavonoids	--
HJN087	433.12	271.065	5.14	271.1(100%), 271.1, 167.0	434.121	C21H22O10	[M-H]-	Naringenin-4'-O-glucoside	Flavonoids	--
HJN110	455.359	455.359	10.14	455.4(100%), 453.9, 453.9	456.36	C30H48O3	[M-H]-	Betulinic acid	Terpenoids	C08619
Hmbn002174	135.045	120.02	4.56	120.0(100%), 93.0, 120.0	136.053	C8H8O2	[M-H]-	4-Hydroxyacetophenone	Phenolic acids	C10700
Hmbn002692	517.158	175.04	3.38	175.0(100%), 517.2, 193.1	518.164	C22H30O14	[M-H]-	6'-O-Feruloyl-D-sucrose	Phenolic acids	--
Hmbn005207	471.351	471.351	7.9	471.4(100%), 469.9, 393.3	472.355	C30H48O4	[M-H]-	Hederagenin	Terpenoids	--
Hmbn005456	399.11	163.04	5.86	163.0(100%), 163.0, 253.1	400.116	C21H20O8	[M-H]-	1-O-Caffeoyl-3-O-p-coumaroylglycerol	Phenolic acids	--
Hmbp001276	169.05	65.03	3.08	65.0(100%), 93.0, 110.0	168.042	C8H8O4	[M+H]+	Gallacetophenone	Phenolic acids	--
Hmcn000192	209.067	59.01	1.37	59.0(100%), 71.0, 89.0	210.073	C7H14O7	[M-H]-	Sedoheptulose	Others	C02076
Hmcp001769	581.148	303.04	4.06	303.0(100%), 449.1, 449.1	580.142	C26H28O15	[M+H]+	Quercetin-3-O-rhamnosyl(1→2)arabinoside	Flavonoids	--
Hmcp001829	595.163	303.04	3.98	303.0(100%), 449.1, 287.1	594.158	C27H30O15	[M+H]+	Quercetin-3,7-Di-O-rhamnoside	Flavonoids	--
Hmcp002207	479.118	317.06	4.8	317.1(100%), 85.0, 302.0	478.111	C22H22O12	[M+H]+	Isorhamnetin-7-O-glucoside (Brassicin)	Flavonoids	--
Hmgn001653	137.024	93.0354	3.66	93.0(100%), 137.0, 136.0	138.032	C7H6O3	[M-H]-	Protocatechualdehyde	Phenolic acids	C16700
Hmgn002833	371.115	297.11	5.56	297.1(100%), 297.1, 267.1	372.12	C20H20O7	[M-H]-	4-Ketopinoresinol	Others	--
Hmgp005956	223.133	149.023	6.31	149.0(100%)	222.125	C13H18O3	[M+H]+	Dehydrovomifoliol	Terpenoids	C02533
Hmhp001812	282.12	136.06	2.72	136.1(100%), 119.0, 69.0	281.112	C11H15N5O4	[M+H]+	2'-O-Methyladenosine	Nucleotides and derivatives	--
Hmjp002337	193.04	133.028	3.77	133.0(100%)	192.033	C10H8O4	[M+H]+	Isoscopoletin (6-Hydroxy-7-Methoxycoumarin)	Lignans and Coumarins	C18079
Hmjp002999	625.176	317.06	4.63	317.1(100%), 479.1, 129.1	624.162	C28H32O16	[M+H]+	Isorhamnetin-3-O-rutinoside (Narcissin)	Flavonoids	--
Hmjp003008	609.145	287.061	4.31	287.1(100%), 463.1, 159.0	608.138	C27H28O16	[M+H]+	Luteolin-7-O-glucuronide-5-O-rhamnoside	Flavonoids	--
Hmjp005980	314.14	177.05	5.36	177.1(100%), 145.0, 121.1	313.132	C18H19NO4	[M+H]+	Cis-N-Feruloyltyramine	Alkaloids	--
Hmln002199	505.101	300.033	4.62	300.0(100%), 301.0, 463.1	506.107	C23H22O13	[M-H]-	Quercetin-3-O-(6''-acetyl)galactoside	Flavonoids	--
Hmlp003185	681.166	287.055	4.53	287.1(100%), 535.1, 338.2	680.159	C30H32O18	[M+H]+	Luteolin-7-O-(6''-malonyl)glucoside-5-O-rhamnoside	Flavonoids	--
Hmmn002544	355.104	193.05	3.25	193.1(100%), 193.1, 193.1	356.111	C16H20O9	[M-H]-	Ferulic acid-4-O-glucoside	Phenolic acids	--
Hmmp001310	188.071	118.065	2.96	118.1(100%), 146.1, 143.1	187.063	C11H9NO2	[M+H]+	3-Indoleacrylic acid	Alkaloids	C21283
Hmmp004534	946.538	455.355	6.13	455.4(100%), 455.4, 437.3	928.504	C47H76O18	[M+NH4]+	Hederagenin-3-O-glucosyl(1-2)glucosyl(1-4)arabinoside	Terpenoids	--
Hmmp006067	798.499	439.358	6.11	439.4(100%), 457.4, 411.4	780.467	C42H68O13	[M+NH4]+	Oleanolic acid-3-O-glucosyl(1→2)glucoside	Terpenoids	--
Hmpp003270	449.108	287.05	4.74	287.1(100%), 271.1, 271.1	448.101	C21H20O11	[M+H]+	Luteolin-4'-O-glucoside	Flavonoids	--
Hmqn003054	329.235	311.23	6.5	311.2(100%), 229.1, 183.1	330.24	C18H34O5	[M-H]-	9,10,11-Trihydroxy-12-octadecenoic acid	Lipids	--
Hmqp000191	505.176	127.03	1.34	127.0(100%), 163.1, 145.0	504.17	C18H32O16	[M+H]+	Planteose	Others	C03848
Hmqp002870	743.203	287.057	4.15	287.1(100%), 611.2, 449.1	742.196	C32H38O20	[M+H]+	Luteolin-7-O-Sophoroside-5-O-arabinoside	Flavonoids	--
Hmqp003184	667.15	287.062	4.58	287.1(100%), 535.1, 581.1	666.143	C29H30O18	[M+H]+	Luteolin-7-O-(6''-malonyl)glucoside-5-O-arabinoside	Flavonoids	--
Hmqp005411	297.243	81.07	8.76	81.1(100%), 135.1, 109.1	296.234	C18H32O3	[M+H]+	9-Oxo-12Z-Octadecenoic acid	Lipids	--
Hmqp005455	297.243	81.07	8.76	81.1(100%), 67.1, 55.1	296.234	C18H32O3	[M+H]+	15(R)-Hydroxylinoleic Acid	Lipids	--
Hmsp000364	144.098	98.09	1.38	98.1(100%), 70.1, 85.0	143.095	C7H13NO2	[M+H]+	L-Cyclopentylglycine	Amino acids and derivatives	--
Hmtn001288	181.051	135.045	3.1	135.0(100%), 134.0, 119.1	182.058	C9H10O4	[M-H]-	Methyl 2,4-dihydroxyphenylacetate	Phenolic acids	--
Hmyn007168	483.272	255.232	11.24	255.2(100%), 483.3, 325.2	484.278	C22H45O9P	[M-H]-	LysoPG 16:0	Lipids	--
Hmyp002315	303.04	257.045	4.46	257.0(100%), 257.0, 153.0	302.042	C15H10O7	[M+H]+	3,5,7,4'-Tetrahydroxy-Coumaronochromone	Others	--
Hmyp002656	222.075	130.064	3.46	130.1(100%), 158.1, 132.0	221.068	C11H11NO4	[M+H]+	Methyl dioxindole-3-acetate	Others	--
Li512115	515.119	353.088	4.66	353.1(100%), 191.1, 179.0	516.127	C25H24O12	[M-H]-	Isochlorogenic acid B	Phenolic acids	C10468
Lmbn000193	103.004	59.0139	1.39	59.0(100%), 58.8, 103.0	104.011	C3H4O4	[M-H]-	Tartronate semialdehyde	Organic acids	C01146
Lmbn000198	133.014	71.0139	1.39	71.0(100%), 115.0, 73.0	134.022	C4H6O5	[M-H]-	3-Dehydro-L-Threonic Acid	Organic acids	C03064
Lmbn000216	147.03	57.0344	1.43	57.0(100%), 85.0, 101.0	148.037	C5H8O5	[M-H]-	3-Methylmalic acid	Organic acids	C06032
Lmbn000612	128.035	82.0298	1.71	82.0(100%), 82.0, 52.0	129.043	C5H7NO3	[M-H]-	1-Pyrroline-4-hydroxy-2-carboxylic acid	Organic acids	C04282
Lmbn001288	131.035	87.0443	2.71	87.0(100%), 69.0, 113.0	132.042	C5H8O4	[M-H]-	2-Hydroxy-2-methyl-3-oxobutanoic acid	Organic acids	C06010
Lmbn001364	131.035	87.0453	2.72	87.0(100%), 69.0, 113.0	132.042	C5H8O4	[M-H]-	4-Hydroxy-2-Oxopentanoic Acid	Organic acids	C03589
Lmbn001467	158.082	116.072	2.99	116.1(100%), 116.1, 59.0	159.09	C7H13NO3	[M-H]-	5-Acetamidopentanoic Acid	Organic acids	C03087
Lmbn001609	145.051	83.0503	3.17	83.1(100%), 83.1, 81.0	146.058	C6H10O4	[M-H]-	2-Acetyl-2-Hydroxybutanoic Acid	Organic acids	C06006
Lmbn001676	145.051	101.061	3.16	101.1(100%), 83.0, 55.0	146.058	C6H10O4	[M-H]-	3-Hydroxy-3-Methyl-2-Oxopentanoic Acid	Organic acids	C14463
Lmbn001718	129.056	57.0335	3.21	57.0(100%), 83.0, 55.0	130.063	C6H10O3	[M-H]-	3-Methyl-2-oxopentanoic acid	Organic acids	C00671
Lmbn001754	175.061	115.04	3.29	115.0(100%), 85.1, 113.1	176.068	C7H12O5	[M-H]-	3-Isopropylmalic Acid	Organic acids	C04411
Lmbn001981	137.024	93.0346	3.66	93.0(100%), 65.0, 137.0	138.032	C7H6O3	[M-H]-	2,5-Dihydroxybenzaldehyde	Phenolic acids	C05585
Lmbn002644	119.05	93.0346	4.6	93.0(100%), 117.0, 65.0	120.058	C8H8O	[M-H]-	4-Methylbenzaldehyde	Others	C06758
Lmbn002739	163.04	119.05	4.61	119.1(100%), 93.0, 117.0	164.047	C9H8O3	[M-H]-	3-Hydroxycinnamic Acid	Phenolic acids	C12621
Lmbn002862	137.024	93.0346	4.78	93.0(100%)	138.032	C7H6O3	[M-H]-	3-Hydroxybenzoic Acid	Organic acids	C00587
Lmbn003524	171.103	99.0815	5.87	99.1(100%), 127.1, 125.1	172.11	C9H16O3	[M-H]-	9-Oxononanoic acid	Organic acids	C16322
Lmbn003970	329.233	211.136	6.5	211.1(100%), 229.1, 171.1	330.241	C18H34O5	[M-H]-	9,12,13-TriHOME; 9(S),12(S),13(S)-Trihydroxy-10(E)-octadecenoic acid	Lipids	C14833
Lmbn004240	329.233	199.135	7.08	199.1(100%), 199.1, 211.1	330.241	C18H34O5	[M-H]-	9,10-Dihydroxy-12,13-epoxyoctadecanoic acid	Lipids	C14837
Lmbn004685	311.223	223.171	6.38	223.2(100%), 223.2, 201.1	312.23	C18H32O4	[M-H]-	5S,8R-DiHODE; (5S,8R,9Z,12Z)-5,8-Dihydroxyoctadeca-9,12-dienoate	Lipids	C20186
Lmbn005287	311.223	249.225	7.75	249.2(100%), 311.2, 293.2	312.23	C18H32O4	[M-H]-	7S,8S-DiHODE; (9Z,12Z)-(7S,8S)-Dihydroxyoctadeca-9,12-dienoic acid	Lipids	C07354
Lmbn005369	295.228	195.141	7.96	195.1(100%), 195.1, 171.1	296.235	C18H32O3	[M-H]-	13(S)-HODE;13(S)-Hydroxyoctadeca-9Z,11E-dienoic acid	Lipids	C14762
Lmbn005443	293.212	235.172	8.17	235.2(100%), 235.2, 113.1	294.219	C18H30O3	[M-H]-	13-KODE; (9Z,11E)-13-Oxooctadeca-9,11-dienoic acid	Lipids	C14765
Lmbn005487	313.238	251.24	8.32	251.2(100%), 295.2, 269.3	314.246	C18H34O4	[M-H]-	12,13-DHOME; (9Z)-12,13-Dihydroxyoctadec-9-enoic acid	Lipids	C14829
Lmbn005662	295.228	171.103	8.85	171.1(100%), 277.2, 171.1	296.235	C18H32O3	[M-H]-	9(10)-EpOME;(9R,10S)-(12Z)-9,10-Epoxyoctadecenoic acid	Lipids	C14825
Lmbn005923	277.217	59.0139	9.58	59.0(100%), 259.2, 275.2	278.225	C18H30O2	[M-H]-	Crepenynic acid	Lipids	C07289
Lmbn006152	279.233	59.0133	10.14	59.0(100%), 59.0, 278.4	280.24	C18H32O2	[M-H]-	(9Z,11E)-Octadecadienoic acid	Lipids	C04056
Lmbp000123	164.074	56.0495	1.2	56.0(100%), 102.1, 74.0	163.067	C6H13NO2S	[M+H]+	L-Homomethionine	Amino acids and derivatives	C17213
Lmbp000668	124.039	78.0336	1.7	78.0(100%), 80.0, 53.0	123.032	C6H5NO2	[M+H]+	Isonicotinic acid	Organic acids	C07446
Lmbp000728	121.065	77.0388	1.79	77.0(100%), 51.0, 91.1	120.058	C8H8O	[M+H]+	(S)-2-Phenyloxirane	Others	C20782
Lmbp002336	611.161	303.048	3.85	303.0(100%), 465.1, 287.1	610.153	C27H30O16	[M+H]+	Quercetin-3-O-(2''-O-rhamnosyl)galactoside	Flavonoids	--
Lmcp002302	312.13	180.088	2.77	180.1(100%), 162.1, 135.1	311.123	C12H17N5O5	[M+H]+	N6-(2-Hydroxyethyl)adenosine	Nucleotides and derivatives	--
Lmdn003756	193.051	135.046	5.41	135.0(100%), 134.0, 163.0	194.058	C10H10O4	[M-H]-	Methyl caffeate	Phenolic acids	C10477
Lmdp003509	435.092	303.061	4.63	303.1(100%), 303.1, 73.0	434.085	C20H18O11	[M+H]+	Quercetin-3-O-xyloside (Reynoutrin)	Flavonoids	--
Lmdp004892	535.108	287.055	4.87	287.1(100%), 127.0, 159.0	534.101	C24H22O14	[M+H]+	Kaempferol-3-O-(6''-malonyl)galactoside	Flavonoids	--
Lmfn000797	483.078	169.014	2.7	169.0(100%), 313.1, 169.0	484.085	C20H20O14	[M-H]-	2,3-Di-O-Galloyl-D-Glucose	Tannins	--
Lmfn003760	477.067	301.037	4.47	301.0(100%), 477.1, 477.1	478.075	C21H18O13	[M-H]-	Quercetin-4′-O-glucuronide	Flavonoids	--
Lmfp005436	587.103	303.09	6.13	303.1(100%), 303.1, 425.2	586.096	C27H22O15	[M+H]+	Quercetin-3-O-(2''-Galloyl)Arabinoside	Flavonoids	--
Lmgn000160	131.046	70.0297	1.28	70.0(100%), 114.0, 72.0	132.053	C4H8N2O3	[M-H]-	3-Ureidopropionic Acid	Organic acids	C02642
Lmgn001670	137.027	108.023	3.12	108.0(100%), 136.0, 108.0	138.032	C7H6O3	[M-H]-	Salicylic acid	Phenolic acids	C00805
Lmgn002473	153.019	109.029	4.41	109.0(100%)	154.027	C7H6O4	[M-H]-	2,6-Dihydroxybenzoic acid	Phenolic acids	C21298
Lmgn002555	173.082	59.0139	4.7	59.0(100%), 131.1, 85.1	174.089	C8H14O4	[M-H]-	2-Propylglutaric acid	Organic acids	C16658
Lmgn002679	93.0346	75.0244	4.77	75.0(100%), 65.0, 75.0	94.042	C6H6O	[M-H]-	Phenol	Phenolic acids	C00146
Lmgp000659	136.076	91.0542	1.7	91.1(100%)	135.068	C8H9NO	[M+H]+	2-Phenylacetamide	Alkaloids	C02505
Lmgp000796	150.057	61.01	1.7	61.0(100%), 61.0, 122.1	149.048	C8H7NO2	[M+H]+	4-Hydroxymandelonitrile	Alkaloids	C00650
Lmgp001898	162.055	116.049	3.41	116.0(100%), 144.0, 89.0	161.048	C9H7NO2	[M+H]+	4,6-Dihydroxyquinoline	Alkaloids	C05639
Lmgp004167	291.086	139.04	4.44	139.0(100%), 165.1, 55.0	290.079	C15H14O6	[M+H]+	3',4,4',5,7-Pentahydroxyflavan (Luteoforol)	Flavonoids	C05907
Lmhn001477	311.04	179.04	2.78	179.0(100%), 135.0, 149.0	312.048	C13H12O9	[M-H]-	2-Caffeoyl-L-tartaric acid (Caftaric acid)	Phenolic acids	--
Lmhn003240	237.04	121.03	4.44	121.0(100%), 77.0, 71.0	238.048	C11H10O6	[M-H]-	Benzoylmalic acid	Phenolic acids	--
Lmhp001461	229.15	70.066	2.89	70.1(100%), 116.1, 86.1	229.154	C11H20N2O3	[M+H]+	L-Prolyl-L-Leucine	Amino acids and derivatives	--
Lmhp001670	231.16	72.082	2.95	72.1(100%), 55.1, 86.1	231.17	C11H22N2O3	[M+H]+	L-Valyl-L-Leucine	Amino acids and derivatives	--
Lmhp001732	263.13	70.066	2.99	70.1(100%), 120.1, 166.1	263.139	C14H18N2O3	[M+H]+	L-Prolyl-L-Phenylalanine	Amino acids and derivatives	--
Lmhp002001	265.15	72.0813	3.3	72.1(100%), 120.1, 166.1	264.147	C14H20N2O3	[M+H]+	L-Valyl-L-Phenylalanine	Amino acids and derivatives	--
Lmhp002031	245.18	86.097	3.45	86.1(100%), 69.1, 132.1	245.186	C12H24N2O3	[M+H]+	L-Leucyl-L-Leucine	Amino acids and derivatives	--
Lmhp002374	919.271	303.05	3.85	303.1(100%), 465.1, 919.3	918.264	C39H50O25	[M+H]+	Quercetin-3-O-glucosyl(1→4)rhamnoside-7-O-rutinoside	Flavonoids	--
Lmhp007598	534.355	184.073	7.21	184.1(100%), 534.3, 534.2	533.348	C27H52NO7P	[M+H]+	LysoPC 19:2(2n isomer)	Lipids	--
Lmhp007840	534.355	184.073	7.41	184.1(100%), 534.3, 184.1	533.348	C27H52NO7P	[M+H]+	LysoPC 19:2	Lipids	--
Lmhp008337	426.262	285.242	6.54	285.2(100%), 346.1, 314.3	425.254	C19H40NO7P	[M+H]+	LysoPE 14:0(2n isomer)	Lipids	--
Lmhp008440	438.262	297.242	6.7	297.2(100%), 297.2, 297.2	437.254	C20H40NO7P	[M+H]+	LysoPE 15:1	Lipids	--
Lmhp008589	476.277	335.258	6.72	335.3(100%), 95.1, 81.1	475.27	C23H42NO7P	[M+H]+	LysoPE 18:3(2n isomer)	Lipids	--
Lmhp008718	506.324	184.073	6.82	184.1(100%), 125.0, 488.3	505.317	C25H48NO7P	[M+H]+	LysoPC 17:2	Lipids	--
Lmhp008801	476.277	335.258	6.87	335.3(100%), 476.3, 261.2	475.27	C23H42NO7P	[M+H]+	LysoPE 18:3	Lipids	--
Lmhp008833	494.324	184.073	6.91	184.1(100%), 494.3, 236.1	493.317	C24H48NO7P	[M+H]+	LysoPC 16:1(2n isomer)	Lipids	--
Lmhp008885	440.277	299.258	7.04	299.3(100%), 57.1, 243.2	439.27	C20H42NO7P	[M+H]+	LysoPE 15:0(2n isomer)	Lipids	--
Lmhp009034	452.277	311.258	7.11	311.3(100%), 452.3, 280.3	451.27	C21H42NO7P	[M+H]+	LysoPE 16:1	Lipids	--
Lmhp009129	482.324	184.073	7.09	184.1(100%), 464.3, 187.3	481.317	C23H48NO7P	[M+H]+	LysoPC 15:0(2n isomer)	Lipids	--
Lmhp009187	440.277	299.258	7.23	299.3(100%), 285.2, 243.2	439.27	C20H42NO7P	[M+H]+	LysoPE 15:0	Lipids	--
Lmhp009190	679.39	263.237	7.14	263.2(100%), 337.3, 245.2	678.383	C33H58O14	[M+H]+	2-Linoleoylglycerol-1,3-di-O-glucoside	Lipids	--
Lmhp009464	466.293	325.274	7.36	325.3(100%), 325.3, 325.3	465.286	C22H44NO7P	[M+H]+	LysoPE 17:1(2n isomer)	Lipids	--
Lmhp009590	508.34	184.073	7.6	184.1(100%), 508.3, 490.3	507.332	C25H50NO7P	[M+H]+	LysoPC 17:1	Lipids	--
Lmhp009769	466.293	325.274	7.56	325.3(100%), 337.3, 236.2	465.286	C22H44NO7P	[M+H]+	LysoPE 17:1	Lipids	--
Lmhp009890	546.355	184.073	7.62	184.1(100%), 184.1, 546.3	545.348	C28H52NO7P	[M+H]+	LysoPC 20:3	Lipids	--
Lmhp010162	468.308	327.289	7.92	327.3(100%), 327.3, 313.3	467.301	C22H46NO7P	[M+H]+	LysoPE 17:0	Lipids	--
Lmhp010190	522.355	184.073	7.92	184.1(100%), 522.4, 504.4	521.348	C26H52NO7P	[M+H]+	LysoPC 18:1(2n isomer)	Lipids	--
Lmhp010514	506.324	365.305	8.15	365.3(100%), 93.1, 339.3	505.317	C25H48NO7P	[M+H]+	LysoPE 20:2(2n isomer)	Lipids	--
Lmhp010515	510.355	184.073	7.98	184.1(100%), 510.3, 184.1	509.348	C25H52NO7P	[M+H]+	LysoPC 17:0(2n isomer)	Lipids	--
Lmhp010757	506.324	365.305	8.34	365.3(100%), 506.3, 365.3	505.317	C25H48NO7P	[M+H]+	LysoPE 20:2	Lipids	--
Lmhp010908	536.371	184.073	8.47	184.1(100%), 536.4, 337.3	535.364	C27H54NO7P	[M+H]+	LysoPC 19:1	Lipids	--
Lmhp011388	353.269	261.221	8.89	261.2(100%), 81.1, 243.2	352.261	C21H36O4	[M+H]+	2-α-Linolenoyl-glycerol	Lipids	--
Lmhp011549	550.387	184.073	9.13	184.1(100%), 550.4, 532.4	549.379	C28H56NO7P	[M+H]+	LysoPC 20:1	Lipids	--
Lmhp011562	353.269	261.221	9.04	261.2(100%), 95.1, 135.1	352.261	C21H36O4	[M+H]+	1-α-Linolenoyl-glycerol	Lipids	--
Lmhp012042	355.284	263.237	9.48	263.2(100%), 245.2, 337.3	354.277	C21H38O4	[M+H]+	2-Linoleoylglycerol	Lipids	--
Lmhp112042	355.284	263.237	9.64	263.2(100%), 245.2, 337.3	354.277	C21H38O4	[M+H]+	1-Linoleoylglycerol	Lipids	--
Lmjp002461	611.161	303.049	3.98	303.0(100%), 449.1, 303.1	610.153	C27H30O16	[M+H]+	Quercetin-3-O-neohesperidoside	Flavonoids	--
Lmjp002596	597.145	303.049	4.06	303.0(100%), 465.1, 597.1	596.138	C26H28O16	[M+H]+	Quercetin-3-O-sambubioside	Flavonoids	C12637
Lmjp003044	479.118	317.062	4.8	317.1(100%), 317.1, 279.2	478.111	C22H22O12	[M+H]+	Isorhamnetin-3-O-Glucoside	Flavonoids	--
Lmln010063	205.158	189.129	8.67	189.1(100%), 204.5, 146.1	206.167	C14H22O	[M-H]-	2,6-Di-tert-butylphenol	Phenolic acids	--
Lmlp002205	197.118	161.096	4.75	161.1(100%), 179.1, 107.1	196.109	C11H16O3	[M+H]+	Isololiolide	Terpenoids	--
Lmlp003161	265.155	177.062	3.1	177.1(100%), 145.0, 117.0	264.147	C14H20N2O3	[M+H]+	N-Feruloylputrescine	Alkaloids	C10497
Lmlp012720	279.158	149.023	8.68	149.0(100%), 57.1, 121.0	278.152	C16H22O4	[M+H]+	Dibutyl phthalate	Phenolic acids	C14214
Lmmn001643	163.04	119.046	4.11	119.0(100%), 93.0, 117.0	164.047	C9H8O3	[M-H]-	2-Hydroxycinnamic acid	Organic acids	C01772
Lmmn002179	313.093	107.05	2.85	107.1(100%), 107.1, 71.0	314.1	C14H18O8	[M-H]-	Methyl salicylate-2-O-glucoside	Phenolic acids	--
Lmmn002260	551.213	389.167	3.81	389.2(100%), 389.2, 389.2	552.221	C27H36O12	[M-H]-	5'-Methoxyisolariciresinol-9'-O-glucoside	Lignans and Coumarins	--
Lmmn003323	271.228	225.22	9.63	225.2(100%), 271.2, 225.2	272.235	C16H32O3	[M-H]-	2-Hydroxyhexadecanoic acid	Organic acids	--
Lmmn003398	489.107	285.04	4.39	285.0(100%), 489.1, 284.0	490.111	C23H22O12	[M-H]-	Kaempferol-3-O-(6''-acetyl)glucoside	Flavonoids	--
Lmmn004145	675.41	397.137	6.64	397.1(100%)	679.419	C38H60O10	[M-H]-	3-O-(2-O-Acetyl-glucosyl)oleanolic acid	Terpenoids	--
Lmmn004491	987.485	987.49	5.37	987.5(100%), 987.4, 984.4	988.488	C48H76O21	[M-H]-	Medicagenic acid-3-O-glucosyl-(1,6)-glucosyl-(1,3)-glucoside	Terpenoids	C08959
Lmmn005003	1087.51	1087.5	5.67	1087.5(100%), 193.0, 1084.0	1088.5	C52H80O24	[M-H]-	Medicagenic acid-3-O-glucuronide-28-O-xylosyl(1,4)-rhamnosyl(1,2)-arabinoside	Terpenoids	--
Lmmn005092	955.461	955.461	5.92	955.5(100%), 193.0, 952.5	956.462	C47H72O20	[M-H]-	Medicagenic acid-3-O-glucuronide-28-O-rhamnosyl(1,2)-arabinoside	Terpenoids	--
Lmmp002334	773.21	303.05	3.84	303.1(100%), 627.1, 303.0	772.206	C33H40O21	[M+H]+	Quercetin-3-O-rutinoside-7-O-glucoside	Flavonoids	--
Lmmp002755	773.21	303.05	3.92	303.1(100%), 465.1, 465.1	772.206	C33H40O21	[M+H]+	Quercetin-7-O-rutinoside-4'-O-glucoside	Flavonoids	--
Lmmp003091	611.16	303.05	4.31	303.1(100%), 303.0, 465.1	610.153	C27H30O16	[M+H]+	Quercetin-3-O-(4''-O-glucosyl)rhamnoside	Flavonoids	C17563
Lmmp003266	683.15	303.05	4.38	303.1(100%), 551.1, 127.0	682.138	C29H30O19	[M+H]+	Quercetin-3-O-(2''-malonyl)glucoside-7-O-arabinoside	Flavonoids	--
Lmmp003306	567.13	303.05	4.52	303.1(100%), 435.1, 211.1	566.127	C25H26O15	[M+H]+	Quercetin-3-O-xylosyl(1→2)arabinoside	Flavonoids	--
Lmmp003767	463.09	287.05	4.2	287.1(100%), 463.1, 286.2	462.08	C21H18O12	[M+H]+	Kaempferol-7-O-glucuronide	Flavonoids	--
Lmmp003783	479.09	303.05	4.95	303.1(100%), 303.1, 479.1	478.075	C21H18O13	[M+H]+	Quercetin-3-O-glucuronide	Flavonoids	--
Lmmp003817	535.108	287.055	4.87	287.1(100%), 287.1, 127.0	534.101	C24H22O14	[M+H]+	Kaempferol-3-O-(6''-malonyl)glucoside	Flavonoids	--
Lmmp010562	391.284	149.023	10.46	149.0(100%), 167.0, 71.1	390.277	C24H38O4	[M+H]+	Diisooctyl Phthalate	Phenolic acids	C14577
Lmnp002413	595.166	449.11	4.14	449.1(100%), 595.2, 431.1	594.158	C27H30O15	[M+H]+	Luteolin-6-C-rhamnoside-7-O-glucoside	Flavonoids	--
Lmnp002584	625.18	463.13	4.25	463.1(100%), 463.1, 343.1	624.169	C28H32O16	[M+H]+	Hispidulin-8-C-(2''-O-glucosyl)glucoside	Flavonoids	--
Lmpp003268	757.219	287.055	3.99	287.1(100%), 287.1, 449.1	756.211	C33H40O20	[M+H]+	Kaempferol-3-O-rutinoside-7-O-glucoside	Flavonoids	--
Lmpp003930	579.15	271.061	4.7	271.1(100%), 272.1, 121.0	578.142	C30H26O12	[M+H]+	Apigenin-7-O-(6''-p-Coumaryl)glucoside	Flavonoids	--
Lmqn000213	665.215	341.109	1.31	341.1(100%), 341.1, 383.1	666.222	C24H42O21	[M-H]-	Stachyose	Others	C01613
Lmqn000780	606.076	384.985	1.71	385.0(100%), 282.0, 362.0	607.082	C17H27N3O17P2	[M-H]-	Uridine 5'-diphospho-N-acetylglucosamine	Alkaloids	C00043
Lmqn001932	579.208	417.156	4.21	417.2(100%), 519.2, 579.1	580.216	C28H36O13	[M-H]-	Syringaresinol-4'-O-glucoside	Lignans and Coumarins	C10890
Lmqn008288	299.259	299.256	9.01	299.3(100%), 223.0, 141.1	300.267	C18H36O3	[M-H]-	3-Hydroxyoctadecanoic Acid	Lipids	--
Lmqp000329	296.067	104.108	1.28	104.1(100%), 237.0, 296.1	295.056	C8H14N3O7P	[M+H]+	5-Aminoimidazole ribonucleotide	Nucleotides and derivatives	--
Lmqp000427	146.081	82.0656	1.35	82.1(100%), 100.1, 67.0	145.074	C6H11NO3	[M+H]+	N-Methyl-Trans-4-Hydroxy-L-Proline	Amino acids and derivatives	--
Lmqp000873	101.022	55.0171	1.92	55.0(100%), 73.0, 72.9	100.018	C4H4O3	[M+H]+	Succinic anhydride	Organic acids	C19524
Lmqp002761	313.143	151.075	3.1	151.1(100%), 107.1, 136.1	312.136	C19H20O4	[M+H]+	Alnusonol	Phenolic acids	--
Lmrj001698	219.135	60.04	2.35	60.0(100%), 86.1, 99.0	218.127	C9H18N2O4	[M+H]+	L-Seryl-L-Isoleucine	Amino acids and derivatives	--
Lmrn002746	131.071	85.0654	4.2	85.1(100%), 69.0, 131.1	132.079	C6H12O3	[M-H]-	2-Hydroxy-4-methylpentanoic acid	Organic acids	--
Lmrn003000	165.056	103.056	4.69	103.1(100%), 119.1, 147.0	166.063	C9H10O3	[M-H]-	2-Hydroxy-3-phenylpropanoic acid	Organic acids	C05607
Lmsn000381	341.109	89.0244	1.34	89.0(100%), 59.0, 119.0	342.116	C12H22O11	[M-H]-	D-Maltose	Others	C01971
Lmsn002815	593.151	285.041	4.41	285.0(100%), 593.1, 285.0	594.158	C27H30O15	[M-H]-	Kaempferol-3-O-rutinoside(Nicotiflorin)	Flavonoids	C21833
Lmsp003161	757.219	287.056	3.11	287.1(100%), 287.1, 595.2	756.211	C33H40O20	[M+H]+	Kaempferol-3-O-sophoroside-7-O-rhamnoside	Flavonoids	--
Lmsp003881	741.224	287.056	4.15	287.1(100%), 449.1, 595.2	740.216	C33H40O19	[M+H]+	Kaempferol-3-O-rutinoside-7-O-rhamnoside	Flavonoids	--
Lmsp003939	625.176	317.067	4.19	317.1(100%), 463.1, 91.0	624.169	C28H32O16	[M+H]+	Isorhamnetin-3-O-galactoide-7-O-rhamnoside	Flavonoids	--
Lmsp004045	625.176	317.069	4.2	317.1(100%), 463.1, 145.0	624.169	C28H32O16	[M+H]+	Isorhamnetin-3-O-glucoside-7-O-rhamnoside	Flavonoids	--
Lmsp004721	625.176	317.07	4.62	317.1(100%), 479.1, 129.1	624.169	C28H32O16	[M+H]+	Tamarixetin-3-O-glucoside-7-O-rhamnoside	Flavonoids	--
Lmsp005625	491.082	317.029	4.97	317.0(100%), 287.1, 97.0	490.075	C22H18O13	[M+H]+	3-O-Methylellagic acid-4'-O-(5''-O-acetyl)arabinoside	Tannins	--
Lmtn002565	329.11	167.03	3.7	167.0(100%), 123.0, 125.0	330.095	C14H18O9	[M-H]-	1-O-Vanilloyl-D-Glucose	Phenolic acids	C20470
Lmtn002796	449.1	287.05	3.94	287.1(100%), 259.1, 269.0	450.116	C21H22O11	[M-H]-	Aromadendrin-7-O-glucoside	Flavonoids	--
Lmtp000829	551.151	389.097	2.08	389.1(100%), 150.1, 343.1	550.143	C24H26N2O13	[M+H]+	Betanin (Betanidin-5-O-glucoside)	Alkaloids	C08540
Lmwp011196	391.284	149.023	10.46	149.0(100%), 167.0, 57.1	390.277	C24H38O4	[M+H]+	Bis(2-ethylhexyl)phthalate	Phenolic acids	C03690
Lmxn006768	971.486	809.432	5.54	809.4(100%), 968.4, 487.3	972.493	C48H76O20	[M-H]-	3-O-Rhamnosyl(1→2)glucosyl-2β,3β,6α-trihydroxy-23-oxoolean-12-en-28-oic acid-28-O-glucosyl ester	Terpenoids	--
Lmxn007617	955.491	793.437	6.07	793.4(100%), 793.4, 952.5	956.498	C48H76O19	[M-H]-	3-O-Rhamnosyl(1→2)glucosyl-2β,3β-dihydroxy-23-oxoolean-l2-en-28-oic acid-28-O-glucosyl ester	Terpenoids	--
Lmxn015337	269.249	251.238	11.1	251.2(100%), 251.2, 141.2	270.256	C17H34O2	[M-H]-	Methyl palmitate	Lipids	C16995
Lmxp001668	151.075	91.0542	2.43	91.1(100%), 65.0, 119.1	150.068	C9H10O2	[M+H]+	2-Methoxy-4-ethenylphenol	Phenolic acids	C17883
Lmxp011770	279.159	149.023	8.67	149.0(100%), 57.1, 121.0	278.152	C16H22O4	[M+H]+	Diisobutyl phthalate	Phenolic acids	C15205
Lmyn001269	609.146	285.039	2.84	285.0(100%), 609.1, 447.1	610.154	C27H30O16	[M-H]-	Kaempferol-3-O-sophoroside	Flavonoids	C12634
Lmyn007622	331.249	157.123	5.87	157.1(100%), 157.1, 175.0	332.256	C18H36O5	[M-H]-	9,10,18-Trihydroxystearic acid	Lipids	C19621
Lmyn007883	287.223	287.223	6.71	287.2(100%), 59.0, 227.2	288.23	C16H32O4	[M-H]-	9,16-Dihydroxypalmitic acid	Lipids	--
Lmyn008503	143.108	143.108	6.08	143.1(100%)	144.115	C8H16O2	[M-H]-	Octanoic acid	Lipids	C06423
Lmzn001925	239.093	195.104	4.26	195.1(100%), 195.1, 141.1	240.1	C12H16O5	[M-H]-	3,4'-Dihydroxy-3'-methoxybenzenepentanoic acid	Phenolic acids	--
Lmzn006829	453.34	453.34	10.64	453.3(100%), 407.3, 451.9	454.345	C30H46O3	[M-H]-	3-Ketoursolic acid	Terpenoids	--
Lnrp102163	757.208	303.05	3.99	303.1(100%), 303.1, 287.1	756.211	C33H40O20	[M+H]+	Quercetin-3-O-rutinoside-7-O-rhamnoside	Flavonoids	--
MA10002917	183.005	109.017	6.04	109.0(100%), 183.0, 123.0	184.012	C6H4N2O5	[M-H]-	2,4-Dinitrophenol	Phenolic acids	C02496
MA10012327	300.291	60.0443	6.15	60.0(100%), 282.3, 67.1	299.282	C18H37NO2	[M+H]+	D-Sphingosine	Lipids	C00319
MA10074217	144.046	115.043	5.13	115.0(100%), 115.0, 116.1	145.053	C9H7NO	[M-H]-	4-Hydroxyquinoline	Alkaloids	C06343
MA10107783	207.03	119.053	4.69	119.1(100%), 119.1, 135.0	208.037	C10H8O5	[M-H]-	3-[(1-Carboxyvinyl)oxy]benzoic acid	Phenolic acids	C20772
ML10171848	147.03	85.0291	1.72	85.0(100%), 85.0, 87.0	148.037	C5H8O5	[M-H]-	D-Arabinono-1,4-lactone	Others	C00652
ML10172161	103.004	59.0136	1.4	59.0(100%), 57.0, 58.8	104.011	C3H4O4	[M-H]-	Hydroxypyruvic acid	Organic acids	C00168
ML10179289	105.069	77.0382	2.81	77.0(100%), 51.0, 79.1	122.073	C8H10O	[M+H-H2O]+	2-Phenylethanol	Phenolic acids	C05853
ML10180524	244.095	112.054	1.69	112.1(100%), 95.0, 94.0	243.086	C9H13N3O5	[M+H]+	Cytarabine	Nucleotides and derivatives	C02961
ML10181668	130.086	84.0809	1.18	84.1(100%), 56.0, 55.1	129.079	C6H11NO2	[M+H]+	Cycloleucine	Amino acids and derivatives	C03969
ML10198895	88.0404	88.0404	1.29	88.0(100%)	89.048	C3H7NO2	[M-H]-	N-Methylglycine	Amino acids and derivatives	C00213
mws0001△	133.061	74	1.28	74.0(100%), 70.0, 87.1	132.054	C4H8N2O3	[M+H]+	L-Asparagine	Amino acids and derivatives	C00152
mws0005△	161.107	144	3.23	144.0(100%), 143.1, 117.1	160.1	C10H12N2	[M+H]+	Tryptamine	Alkaloids	C00398
mws0011△	371.135	209	3.36	209.0(100%), 194.1, 179.0	372.142	C17H24O9	[M-H]-	Syringin	Phenolic acids	C01533
mws0014△	193.051	134.01	4.42	134.0(100%), 178.0, 133.0	194.058	C10H10O4	[M-H]-	Ferulic acid	Phenolic acids	C01494
mws0017△	146.165	72.2	1.15	72.2(100%), 84.1, 112.1	145.158	C7H19N3	[M+H]+	Spermidine	Alkaloids	C00315
mws0018△	203.223	83	1.13	83.0(100%), 84.1, 129.1	202.216	C10H26N4	[M+H]+	Spermine	Alkaloids	C00750
mws0025△	125.024	79.0226	2.83	79.0(100%), 124.0, 51.0	126.032	C6H6O3	[M-H]-	Pyrogallol	Phenolic acids	C01108
mws0027△	197.046	123	4.01	123.0(100%)	198.053	C9H10O5	[M-H]-	Syringic acid	Phenolic acids	C10833
mws0028△	167.035	108.021	3.94	108.0(100%), 108.0, 91.0	168.042	C8H8O4	[M-H]-	Vanillic acid	Phenolic acids	C06672
mws0044△	303.051	125.024	4.77	125.0(100%), 285.0, 175.0	304.058	C15H12O7	[M-H]-	Dihydroquercetin(Taxifolin)	Flavonoids	C01617
mws0045△	449.108	303.05	4.82	303.1(100%), 85.0, 71.0	448.101	C21H20O11	[M+H]+	Quercetin-3-O-rhamnoside(Quercitrin)	Flavonoids	C01750
mws0047△	579.171	271.07	4.71	271.1(100%), 271.1, 433.1	578.164	C27H30O14	[M+H]+	Apigenin-7-O-neohesperidoside (Rhoifolin)	Flavonoids	C12627
mws0051△	285.076	270	7.47	270.0(100%), 242.1, 153.0	284.068	C16H12O5	[M+H]+	Acacetin	Flavonoids	C01470
mws0057△	451.123	289	4.16	289.0(100%), 163.0, 153.0	450.116	C21H22O11	[M+H]+	Eriodictyol-7-O-glucoside	Flavonoids	--
mws0059△	609.146	301	4.2	301.0(100%), 301.0, 300.0	610.153	C27H30O16	[M-H]-	Quercetin-3-O-rutinoside (Rutin)	Flavonoids	C05625
mws0064△	287.056	135	5.65	135.0(100%), 151.0, 107.0	288.063	C15H12O6	[M-H]-	Eriodictyol (5,7,3',4'-Tetrahydroxyflavanone)	Flavonoids	C05631
mws0089△	447.093	285.041	4.65	285.0(100%), 284.0, 284.0	448.101	C21H20O11	[M-H]-	Kaempferol-7-O-glucoside	Flavonoids	--
mws0091△	463.088	300.03	4.49	300.0(100%), 301.0, 271.0	464.095	C21H20O12	[M-H]-	Quercetin-3-O-glucoside (Isoquercitrin)	Flavonoids	C05623
mws0103△	146.06	91	5.14	91.0(100%), 117.1, 91.1	145.053	C9H7NO	[M+H]+	Indole-3-carboxaldehyde	Alkaloids	C08493
mws0119△	227.202	227.203	9.7	227.2(100%), 226.5, 226.5	228.209	C14H28O2	[M-H]-	Myristic Acid	Lipids	C06424
mws0120△	258.11	104.111	1.28	104.1(100%), 125.0, 184.1	257.103	C8H20NO6P	[M+H]+	Choline Alfoscerate	Lipids	C00670
mws0126△	524.371	184.073	8.91	184.1(100%), 104.1, 506.4	523.364	C26H54NO7P	[M+H]+	LysoPC 18:0	Lipids	--
mws0129△	285.076	270	7.47	270.0(100%), 270.1, 229.1	284.068	C16H12O5	[M+H]+	Genkwanin (Apigenin 7-methyl ether)	Flavonoids	C10046
mws0133△	123.055	80.05	2.13	80.1(100%), 80.1, 53.0	122.048	C6H6N2O	[M+H]+	Nicotinamide	Others	C00153
mws0146△	138.055	78	4.33	78.0(100%), 79.0, 108.0	137.048	C7H7NO2	[M+H]+	Nicotinic Acid Methyl Ester(Methyl Nicotinate)	Alkaloids	--
mws0147△	117.056	59	2.62	59.0(100%), 59.0, 116.9	118.063	C5H10O3	[M-H]-	β-Hydroxyisovaleric acid	Organic acids	C20827
mws0159△	163.04	91	4.24	91.0(100%), 117.0, 101.0	164.047	C9H8O3	[M-H]-	Phenylpyruvic acid	Organic acids	C00166
mws0178△	353.088	191.01	3.34	191.0(100%), 161.0, 179.0	354.095	C16H18O9	[M-H]-	Chlorogenic acid (3-O-Caffeoylquinic acid)	Phenolic acids	C00852
mws0180△	153.019	109.029	2.51	109.0(100%), 109.0, 108.0	154.027	C7H6O4	[M-H]-	2,5-Dihydroxybenzoic acid; Gentisic Acid	Phenolic acids	C00628
mws0182△	151.04	106.9	3.93	106.9(100%), 79.1, 93.0	152.047	C8H8O3	[M-H]-	p-Hydroxyphenyl acetic acid	Phenolic acids	C00642
mws0183△	153.019	109.029	2.5	109.0(100%), 108.0, 109.0	154.027	C7H6O4	[M-H]-	3,4-Dihydroxybenzoic acid (Protocatechuic acid)	Phenolic acids	C00230
mws0192△	117.019	73	1.91	73.0(100%), 99.0, 55.0	118.027	C4H6O4	[M-H]-	Succinic acid	Organic acids	C00042
mws0208△	145.051	101	3.13	101.0(100%), 101.1, 81.0	146.058	C6H10O4	[M-H]-	Adipic Acid	Organic acids	C06104
mws0214△	181.072	71	1.3	71.0(100%), 71.0, 89.0	182.079	C6H14O6	[M-H]-	D-Sorbitol	Others	C00794
mws0219△	132.03	88	1.31	88.0(100%), 71.0, 132.0	133.038	C4H7NO4	[M-H]-	L-Aspartic Acid	Amino acids and derivatives	C00049
mws0227△	132.102	86.2	1.76	86.2(100%), 69.1, 55.1	131.095	C6H13NO2	[M+H]+	L-Leucine	Amino acids and derivatives	C00123
mws0230△	120.066	74	1.3	74.0(100%), 74.1, 57.0	119.058	C4H9NO3	[M+H]+	L-Threonine	Amino acids and derivatives	C00188
mws0232△	377.146	243.087	3.88	243.1(100%), 359.1, 172.1	376.138	C17H20N4O6	[M+H]+	Riboflavin (Vitamin B2)	Others	C00255
mws0236△	124.007	80	1.29	80.0(100%), 79.7, 81.0	125.015	C2H7NO3S	[M-H]-	2-Aminoethanesulfonic acid	Organic acids	C00245
mws0237△	187.098	125	5.09	125.0(100%), 187.1, 97.1	188.105	C9H16O4	[M-H]-	Azelaic acid	Organic acids	C08261
mws0242△	173.082	111	4.49	111.0(100%), 83.0, 109.1	174.089	C8H14O4	[M-H]-	Suberic Acid	Organic acids	C08278
mws0248△	243.062	110	1.83	110.0(100%), 82.0, 152.0	244.07	C9H12N2O6	[M-H]-	Uridine	Nucleotides and derivatives	C00299
mws0250△	182.081	136.1	1.72	136.1(100%), 146.0, 136.1	181.074	C9H11NO3	[M+H]+	L-Tyrosine	Amino acids and derivatives	C00082
mws0251△	127.05	110	2.19	110.0(100%), 54.0, 84.0	126.043	C5H6N2O2	[M+H]+	Thymine	Nucleotides and derivatives	C00178
mws0254△	156.077	110	1.19	110.0(100%), 83.1, 93.0	155.069	C6H9N3O2	[M+H]+	L-Histidine	Amino acids and derivatives	C00135
mws0255△	112.051	95	1.37	95.0(100%), 94.0, 52.0	111.043	C4H5N3O	[M+H]+	Cytosine	Nucleotides and derivatives	C00380
mws0256△	118.086	72.1	1.39	72.1(100%), 55.1, 57.1	117.079	C5H11NO2	[M+H]+	L-Valine	Amino acids and derivatives	C00183
mws0258△	132.102	86	1.76	86.0(100%), 69.1, 57.1	131.095	C6H13NO2	[M+H]+	L-Isoleucine	Amino acids and derivatives	C00407
mws0260△	175.119	116	1.26	116.0(100%), 60.1, 116.1	174.112	C6H14N4O2	[M+H]+	L-Arginine	Amino acids and derivatives	C00062
mws0262△	149.009	87	1.37	87.0(100%), 87.0, 59.0	150.016	C4H6O6	[M-H]-	L-Tartaric acid	Organic acids	C00898
mws0263△	128.035	82.0298	1.46	82.0(100%), 82.0, 82.0	129.043	C5H7NO3	[M-H]-	5-Oxo-L-Proline	Amino acids and derivatives	C01879
mws0264△	341.109	119	1.34	119.0(100%), 89.0, 179.1	342.116	C12H22O11	[M-H]-	D-Trehalose	Others	C01083
mws0275△	133.014	71.0145	1.39	71.0(100%), 115.0, 73.0	134.022	C4H6O5	[M-H]-	L-Malic acid	Organic acids	C00149
mws0277△	191.056	85	1.71	85.0(100%), 93.0, 87.0	192.063	C7H12O6	[M-H]-	Quinic Acid	Organic acids	C00296
mws0281△	191.02	111.009	1.41	111.0(100%), 87.0, 85.0	192.027	C6H8O7	[M-H]-	Citric Acid	Organic acids	C00158
mws0282△	203.083	116.051	2.95	116.1(100%), 142.1, 74.0	204.09	C11H12N2O2	[M-H]-	L-Tryptophan	Amino acids and derivatives	C00078
mws0289△	480.308	339.289	8.05	339.3(100%)	479.301	C23H46NO7P	[M+H]+	LysoPE 18:1	Lipids	--
mws0344△	165.041	75	1.3	75.0(100%), 59.0, 71.0	166.048	C5H10O6	[M-H]-	D-Xylonic acid	Organic acids	C00502
mws0359△	241.217	241.218	10.18	241.2(100%), 223.2, 225.0	242.225	C15H30O2	[M-H]-	Pentadecanoic Acid	Lipids	C16537
mws0361△	253.217	235.19	10	235.2(100%), 252.4, 235.2	254.225	C16H30O2	[M-H]-	Palmitoleic Acid	Lipids	C08362
mws0362△	269.249	269.24	10.68	269.2(100%), 269.0	270.256	C17H34O2	[M-H]-	Heptadecanoic acid	Lipids	--
mws0366△	277.217	277.219	9.58	277.2(100%), 259.2, 233.2	278.225	C18H30O2	[M-H]-	γ-Linolenic Acid	Lipids	C06426
mws0367△	277.217	277.217	9.58	277.2(100%), 59.0, 275.2	278.225	C18H30O2	[M-H]-	α-Linolenic Acid	Lipids	C06427
mws0376△	115.004	71	1.54	71.0(100%), 114.0, 113.0	116.011	C4H4O4	[M-H]-	Fumaric acid	Organic acids	C00122
mws0383△	267.233	267.233	10.5	267.2(100%), 249.2, 266.4	268.24	C17H32O2	[M-H]-	10-Heptadecenoic Acid	Lipids	--
mws0396△	281.249	281.248	10.85	281.2(100%), 280.4, 263.2	282.256	C18H34O2	[M-H]-	Elaidic Acid	Lipids	C01712
mws0444△	152.035	108	1.82	108.0(100%), 107.0, 152.0	153.043	C7H7NO3	[M-H]-	3-Aminosalicylic acid	Phenolic acids	--
mws0458△	151.04	136	4.61	136.0(100%), 108.0, 92.0	152.047	C8H8O3	[M-H]-	Vanillin	Phenolic acids	C00755
mws0467△	165.056	119.05	4.12	119.1(100%), 93.0, 121.1	166.063	C9H10O3	[M-H]-	3-(4-Hydroxyphenyl)-propionic acid	Phenolic acids	C01744
mws0470△	117.019	73	1.91	73.0(100%), 55.0, 73.0	118.027	C4H6O4	[M-H]-	Methylmalonic acid	Organic acids	C02170
mws0473△	131.035	87.045	2.72	87.0(100%), 69.0, 113.0	132.042	C5H8O4	[M-H]-	2-Methylsuccinic acid	Organic acids	--
mws0489△	149.024	77	3.09	77.0(100%), 93.0, 76.8	150.032	C8H6O3	[M-H]-	Benzoylformic acid	Organic acids	C02137
mws0491△	122.096	105	2.81	105.0(100%), 77.0, 79.1	121.089	C8H11N	[M+H]+	Phenethylamine	Alkaloids	C05332
mws0520△	224.092	136	3.14	136.0(100%), 119.0, 123.0	223.084	C11H13NO4	[M+H]+	N-Acetyl-L-tyrosine	Amino acids and derivatives	--
mws0567△	146.092	87	1.37	87.0(100%), 87.0, 59.0	145.085	C5H11N3O2	[M+H]+	4-Guanidinobutyric acid	Organic acids	C01035
mws0572△	126.066	109	1.71	109.0(100%), 108.1, 83.1	125.059	C5H7N3O	[M+H]+	5-Methylcytosine	Nucleotides and derivatives	C02376
mws0574△	103.04	57.03	2.15	57.0(100%), 103.0, 85.0	104.047	C4H8O3	[M-H]-	2-Hydroxyisobutyric acid	Organic acids	C21297
mws0576△	103.04	59.1	1.71	59.1(100%), 103.0	104.047	C4H8O3	[M-H]-	3-Hydroxybutyric acid	Organic acids	C01089
mws0582△	322.107	130	1.88	130.0(100%), 130.1, 90.0	321.099	C11H19N3O6S	[M+H]+	S-(Methyl)glutathione	Amino acids and derivatives	C11347
mws0601△	110.025	66	3.56	66.0(100%), 64.0, 65.8	111.032	C5H5NO2	[M-H]-	Pyrrole-2-carboxylic acid	Organic acids	C05942
mws0628△	121.029	92	4.31	92.0(100%), 93.0, 108.0	122.037	C7H6O2	[M-H]-	4-Hydroxybenzaldehyde	Phenolic acids	C00633
mws0629△	281.113	166	3.03	166.0(100%), 166.1, 200.1	280.106	C13H16N2O5	[M+H]+	L-Aspartyl-L-Phenylalanine	Amino acids and derivatives	--
mws0636△	313.155	166	4.22	166.0(100%), 166.1, 103.1	312.147	C18H20N2O3	[M+H]+	L-Phenylalanyl-L-phenylalanine	Amino acids and derivatives	--
mws0639△	153.019	109.029	3.13	109.0(100%), 109.0, 67.0	154.027	C7H6O4	[M-H]-	2,3-Dihydroxybenzoic Acid	Organic acids	C00196
mws0663△	181.072	124	3.05	124.0(100%), 181.1, 145.0	180.065	C7H8N4O2	[M+H]+	1,7-Dimethylxanthine	Nucleotides and derivatives	C13747
mws0668△	283.068	151	2.35	151.0(100%), 283.1, 108.0	284.076	C10H12N4O6	[M-H]-	Xanthosine	Nucleotides and derivatives	C01762
mws0675△	335.064	123	1.35	123.0(100%), 97.0, 80.0	334.057	C11H15N2O8P	[M+H]+	β-Nicotinamide mononucleotide	Nucleotides and derivatives	C00455
mws0677△	219.113	160	3.89	160.0(100%), 132.1, 99.0	218.106	C12H14N2O2	[M+H]+	N-Acetyl-5-hydroxytryptamine	Alkaloids	C00978
mws0704△	140.012	78.9591	1.29	79.0(100%), 63.0, 63.0	141.019	C2H8NO4P	[M-H]-	O-Phosphorylethanolamine	Alkaloids	C00346
mws0715△	263.104	145	3.78	145.0(100%), 127.1, 128.0	264.111	C13H16N2O4	[M-H]-	Phenylacetyl-L-glutamine	Amino acids and derivatives	C04148
mws0724△	298.079	208	1.71	208.0(100%), 298.1, 166.0	299.087	C10H13N5O6	[M-H]-	8-Hydroxyguanosine	Nucleotides and derivatives	--
mws0736△	189.123	86	2.47	86.0(100%), 132.1, 143.1	188.116	C8H16N2O3	[M+H]+	N-Glycyl-L-leucine	Amino acids and derivatives	C02155
mws0749△	137.024	93	3.66	93.0(100%), 108.0, 81.0	138.032	C7H6O3	[M-H]-	4-Hydroxybenzoic acid	Phenolic acids	C00156
mws0752△	185.155	185.156	8.04	185.2(100%), 167.1, 184.6	186.162	C11H22O2	[M-H]-	Undecylic Acid	Lipids	C17715
mws0789△	255.066	151	6.08	151.0(100%), 151.0, 171.0	256.074	C15H12O4	[M-H]-	Pinocembrin (Dihydrochrysin)	Flavonoids	C09827
mws0823△	115.04	71	2.51	71.0(100%), 115.0, 59.0	116.047	C5H8O3	[M-H]-	3-Methyl-2-Oxobutanoic acid	Organic acids	C00141
mws0847△	150.077	133	1.7	133.0(100%), 109.1, 119.0	149.07	C6H7N5	[M+H]+	1-Methyladenine	Nucleotides and derivatives	C02216
mws0856△	463.088	301	4.48	301.0(100%), 300.0, 151.0	464.095	C21H20O12	[M-H]-	Quercetin-4'-O-glucoside (Spiraeoside)	Flavonoids	--
mws0863△	213.017	97	1.53	97.0(100%), 97.0, 78.7	214.024	C5H11O7P	[M-H]-	2-Deoxyribose-5'-phosphate	Nucleotides and derivatives	C00673
mws0866△	259.022	97	1.24	97.0(100%), 79.0, 199.0	260.03	C6H13O9P	[M-H]-	D-Glucose 6-phosphate	Others	C00092
mws0874△	346.056	210.9	1.4	210.9(100%), 79.0, 134.0	347.063	C10H14N5O7P	[M-H]-	3'-Adenylic Acid	Nucleotides and derivatives	C01367
mws0875△	179.048	76	1.38	76.0(100%), 59.0, 116.0	178.041	C5H10N2O3S	[M+H]+	L-Cysteinyl-L-glycine	Amino acids and derivatives	C01419
mws0884△	328.045	134.2	2.4	134.2(100%), 79.0, 193.0	329.053	C10H12N5O6P	[M-H]-	Cyclic 3',5'-Adenylic acid	Nucleotides and derivatives	C00575
mws0885△	153.019	109.029	3.13	109.0(100%), 109.0, 67.0	154.027	C7H6O4	[M-H]-	2,4-Dihydroxybenzoic acid	Phenolic acids	--
mws0889△	135.03	75.01	1.3	75.0(100%), 59.0, 73.0	136.037	C4H8O5	[M-H]-	D-Threonic Acid	Others	C21649
mws0906△	341.124	179	2.88	179.0(100%), 179.1, 146.0	342.131	C16H22O8	[M-H]-	Coniferin	Phenolic acids	C00761
mws0913△	447.093	285	4.65	285.0(100%), 255.0, 227.0	448.101	C21H20O11	[M-H]-	Kaempferol-3-O-galactoside (Trifolin)	Flavonoids	C12626
mws0924△	145.051	101	3.15	101.0(100%), 83.0, 145.0	146.058	C6H10O4	[M-H]-	2-Methylglutaric acid	Organic acids	--
mws0972△	131.071	85	3.08	85.0(100%), 71.0, 57.0	132.079	C6H12O3	[M-H]-	6-Hydroxyhexanoic acid	Organic acids	C06103
mws0981△	178.037	136.02	1.92	136.0(100%), 178.0, 65.0	179.044	C6H5N5O2	[M-H]-	Isoxanthopterin	Nucleotides and derivatives	C03975
mws0982△	126.103	68	1.02	68.0(100%), 68.1, 67.0	125.095	C6H11N3	[M+H]+	1-Methylhistamine	Alkaloids	C05127
mws0983△	326.305	62.065	9.71	62.1(100%), 309.3, 62.1	325.298	C20H39NO2	[M+H]+	N-Oleoylethanolamine	Alkaloids	C20792
mws0987△	161.06	115	6.12	115.0(100%), 105.1, 117.1	160.052	C10H8O2	[M+H]+	6-MethylCoumarin	Lignans and Coumarins	--
mws1013△	177.019	133.2	3.68	133.2(100%), 105.0, 89.0	178.027	C9H6O4	[M-H]-	Esculetin	Lignans and Coumarins	C09263
mws1014△	209.044	149.1	4.29	149.1(100%), 149.0, 166.0	208.037	C10H8O5	[M+H]+	Fraxetin (7,8-Dihydroxy-6-methoxycoumarin)	Lignans and Coumarins	C09265
mws1015△	339.072	177	3.21	177.0(100%), 133.0, 176.0	340.079	C15H16O9	[M-H]-	Esculin (6,7-DihydroxyCoumarin-6-glucoside)	Lignans and Coumarins	C09264
mws1024△	147.045	129	5.02	129.0(100%), 119.1, 129.0	148.052	C9H8O2	[M-H]-	p-Coumaraldehyde	Phenolic acids	C05608
mws1038△	277.123	146	3.49	146.0(100%), 217.1, 71.1	278.13	C11H22N2O4S	[M-H]-	Pantetheine	Others	C00831
mws1050△	148.06	88	1.39	88.0(100%), 88.0, 70.0	147.053	C5H9NO4	[M+H]+	O-Acetylserine	Amino acids and derivatives	C00979
mws1060△	267.074	135	2.08	135.0(100%), 267.1, 149.0	268.081	C10H12N4O5	[M-H]-	9-(Arabinosyl)hypoxanthine	Nucleotides and derivatives	--
mws1077△	355.102	193.049	3.6	193.0(100%), 193.1, 133.0	354.095	C16H18O9	[M+H]+	Scopoletin-7-O-glucoside (Scopolin)	Lignans and Coumarins	C01527
mws1078△	138.055	92.1	4.67	92.1(100%), 92.1, 65.0	137.048	C7H7NO2	[M+H]+	Anthranilic Acid	Phenolic acids	C00108
mws1080△	341.109	179	1.34	179.0(100%), 59.0, 179.1	342.116	C12H22O11	[M-H]-	Galactinol	Others	C01235
mws1094△	287.056	259	5.23	259.0(100%), 259.1, 177.1	288.063	C15H12O6	[M-H]-	Aromadendrin (Dihydrokaempferol)	Flavonoids	C00974
mws1155△	181.072	101.02	1.28	101.0(100%), 71.0, 101.0	182.079	C6H14O6	[M-H]-	D-Mannitol	Others	C00392
mws1164△	179.056	59.0139	1.31	59.0(100%), 71.0, 75.0	180.063	C6H12O6	[M-H]-	D-Fructose	Others	C05003
mws1167△	130.999	59.2	1.34	59.2(100%)	132.006	C4H4O5	[M-H]-	Oxaloacetic acid	Organic acids	C00036
mws1174△	313.072	253	6.2	253.0(100%), 271.1, 253.1	314.079	C17H14O6	[M-H]-	3-O-Acetylpinobanksin	Flavonoids	C16418
mws1179△	433.114	271	4.87	271.0(100%), 151.0, 313.1	434.121	C21H22O10	[M-H]-	Naringenin-7-O-glucoside (Prunin)	Flavonoids	C09099
mws1189△	193.035	72.795	1.3	72.8(100%), 73.0, 113.0	194.033	C6H10O7	[M-H]-	D-Galacturonic acid	Organic acids	C00333
mws1195△	179.07	147.1	6.08	147.1(100%), 147.0, 91.1	178.063	C10H10O3	[M+H]+	p-Coumaric acid methyl ester	Phenolic acids	--
mws1212△	209.081	177.3	6.26	177.3(100%), 117.0, 177.1	208.074	C11H12O4	[M+H]+	Methyl ferulate	Phenolic acids	--
mws1299△	449.108	299.2	4.15	299.2(100%), 329.1, 413.1	448.101	C21H20O11	[M+H]+	Luteolin-8-C-glucoside (Orientin)	Flavonoids	C10114
mws1329△	463.088	300.7	4.49	300.7(100%), 301.0, 271.0	464.095	C21H20O12	[M-H]-	Quercetin-7-O-glucoside	Flavonoids	C12639
mws1336△	138.055	120	3.24	120.0(100%), 65.0, 94.1	137.048	C7H7NO2	[M+H]+	4-Aminobenzoic acid	Phenolic acids	C00568
mws1337△	220.118	202.1	2.75	202.1(100%), 124.1, 72.0	219.111	C9H17NO5	[M+H]+	D-Pantothenic Acid	Others	C00864
mws1346△	162.076	98	1.34	98.0(100%), 55.0, 56.1	161.069	C6H11NO4	[M+H]+	DL-2-Aminoadipic acid	Alkaloids	C00956
mws1350△	181.051	151	4.51	151.0(100%), 123.0, 166.0	182.058	C9H10O4	[M-H]-	Syringaldehyde; 4-Hydroxy-3,5-Dimethoxybenzaldehyde	Phenolic acids	--
mws1383△	243.088	145	5.04	145.0(100%), 198.1, 172.1	242.08	C12H10N4O2	[M+H]+	Lumichrome	Alkaloids	C01727
mws1417△	160.04	116	4.98	116.0(100%), 160.0, 115.7	161.048	C9H7NO2	[M-H]-	Indole-3-carboxylic acid	Alkaloids	C19837
mws1430△	425.378	95.0867	10.35	95.1(100%), 137.1, 135.1	424.371	C30H48O	[M+H]+	Lupenone	Terpenoids	C16990
mws1433△	314.139	177.055	5.51	177.1(100%), 145.0, 121.1	313.131	C18H19NO4	[M+H]+	N-Feruloyltyramine	Alkaloids	C02717
mws1488△	255.233	237.222	10.66	237.2(100%), 237.2, 255.0	256.24	C16H32O2	[M-H]-	Palmitic acid	Lipids	C00249
mws1489△	283.264	283.265	9.72	283.3(100%), 265.3, 263.2	284.272	C18H36O2	[M-H]-	Stearic Acid	Lipids	C01530
mws1491△	279.233	279.233	10.14	279.2(100%), 261.2, 278.4	280.24	C18H32O2	[M-H]-	Linoleic acid	Lipids	C01595
mws1499△	149.046	59.0131	1.36	59.0(100%), 71.0, 58.0	150.053	C5H10O5	[M-H]-	D-Arabinose	Others	C00216
mws1505△	283.098	135	6.15	135.0(100%), 179.0, 283.1	284.105	C17H16O4	[M-H]-	Phenethyl caffeate	Phenolic acids	C10484
mws1661△	609.181	301	4.77	301.0(100%), 301.1, 609.2	608.174	C28H32O15	[M+H]+	Diosmetin-7-O-rutinoside (Diosmin)	Flavonoids	C10039
mws2108△	353.088	191.05	3.35	191.1(100%), 179.0, 191.1	354.095	C16H18O9	[M-H]-	Cryptochlorogenic acid (4-O-Caffeoylquinic acid)	Phenolic acids	--
mws2118△	435.13	166.7	5.02	166.7(100%), 167.0, 125.0	436.137	C21H24O10	[M-H]-	Phloretin-2'-O-glucoside (Phlorizin)	Flavonoids	C01604
mws2186△	435.092	303	4.5	303.0(100%), 133.0, 115.0	434.085	C20H18O11	[M+H]+	Avicularin(Quercetin-3-O-α-L-arabinofuranoside)	Flavonoids	--
mws2209△	449.108	287.057	4.74	287.1(100%), 449.1, 85.0	448.101	C21H20O11	[M+H]+	Kaempferol-3-O-glucoside (Astragalin)	Flavonoids	C12249
mws2212△	179.035	135.046	3.89	135.0(100%), 134.0, 107.0	180.042	C9H8O4	[M-H]-	Caffeic acid	Phenolic acids	C01197
mws2608△	222.097	84.0451	1.35	84.0(100%), 138.1, 84.0	221.09	C8H15NO6	[M+H]+	N-Acetyl-D-galactosamine	Others	C01132
mws2623△	281.249	281.25	10.85	281.2(100%), 280.4, 263.2	282.256	C18H34O2	[M-H]-	11-Octadecanoic acid(Vaccenic acid)	Lipids	C21944
mws4002△	154.086	137	0.88	137.0(100%), 137.1, 119.0	153.079	C8H11NO2	[M+H]+	Dopamine	Alkaloids	C03758
mws4052△	102.055	56.05	1.34	56.1(100%), 55.9, 56.1	101.048	C4H7NO2	[M+H]+	1-Aminocyclopropane-1-carboxylic acid	Organic acids	C01234
mws4053△	455.353	455.353	9.82	455.4(100%), 453.9, 455.3	456.36	C30H48O3	[M-H]-	Ursolic acid	Terpenoids	C08988
mws4085△	223.061	193	4.67	193.0(100%), 149.0, 208.0	224.068	C11H12O5	[M-H]-	Sinapic acid	Phenolic acids	C00482
mws4134△	611.145	306.079	1.72	306.1(100%), 306.1, 272.1	612.152	C20H32N6O12S2	[M-H]-	Oxiglutatione	Amino acids and derivatives	C00127
mws4163△	665.215	485.3	1.29	485.3(100%), 485.2, 179.1	666.222	C24H42O21	[M-H]-	Nystose	Others	--
mws4167△	463.087	287.057	3.92	287.1(100%), 463.1, 257.0	462.08	C21H18O12	[M+H]+	Luteolin-7-O-glucuronide	Flavonoids	C03515
mws4170△	179.056	59.0139	1.31	59.0(100%), 71.0, 58.0	180.063	C6H12O6	[M-H]-	D-Glucose	Others	C00031
mws4174△	222.097	138	1.35	138.0(100%), 138.1, 84.0	221.09	C8H15NO6	[M+H]+	N-Acetyl-D-mannosamine	Others	C00645
mws4176△	237.123	120.088	2.82	120.1(100%), 166.1, 103.1	236.116	C12H16N2O3	[M+H]+	L-Alanyl-L-Phenylalanine	Amino acids and derivatives	--
mws4183△	433.078	300.033	4.62	300.0(100%), 271.0, 255.0	434.085	C20H18O11	[M-H]-	Quercetin-3-O-arabinoside (Guaijaverin)	Flavonoids	--
mws5035△	279.17	120.085	4	120.1(100%), 166.1, 86.1	278.163	C15H22N2O3	[M+H]+	L-Leucyl-L-phenylalanine	Amino acids and derivatives	--
mws5038△	341.109	89.0249	1.34	89.0(100%), 59.0, 119.0	342.116	C12H22O11	[M-H]-	Isomaltulose	Others	C01742
mws5040△	365.105	203.053	1.36	203.1(100%), 85.0, 97.0	364.078	C12H21O11Na	[M+H]+	Turanose	Others	C19636
mws5041△	189.123	86.1038	1.85	86.1(100%), 132.1, 143.1	188.116	C8H16N2O3	[M+H]+	L-Glycyl-L-isoleucine	Amino acids and derivatives	--
mws5042△	223.108	120.088	2.76	120.1(100%), 166.1, 120.1	222.1	C11H14N2O3	[M+H]+	L-Glycyl-L-phenylalanine	Amino acids and derivatives	--
NK10246260	162.055	116.049	4	116.0(100%), 91.1, 118.1	161.048	C9H7NO2	[M+H]+	2,4-Dihydroxyquinoline	Alkaloids	C16716
NK10251888	203.15	70.0653	1.28	70.1(100%), 116.1, 71.1	202.143	C8H18N4O2	[M+H]+	NG,NG-Dimethyl-L-arginine	Amino acids and derivatives	C03626
NK10252689	168.03	123.008	5.74	123.0(100%), 123.0, 153.0	169.038	C7H7NO4	[M-H]-	2-Methoxy-5-nitrophenol	Phenolic acids	C17385
NK10253223	168.065	94.0645	1.71	94.1(100%), 94.1, 122.1	167.058	C8H9NO3	[M+H]+	2-Amino-3-methoxybenzoic acid	Phenolic acids	C05831
pma0134	121.042	93.058	1.79	93.1(100%), 91.0	120.042	C4H8O4	[M+H]+	D-(-)-Threose	Others	C06463
pma0948	138.091	121.1	1.79	121.1(100%), 103.1, 77.0	137.084	C8H11NO	[M+H]+	Phenylethanolamine	Alkaloids	C02735
pma1303	492.308	184.073	6.58	184.1(100%)	491.301	C24H46NO7P	[M+H]+	LysoPC 16:2	Lipids	--
pma2172	268.133	121	6	121.0(100%)	267.126	C17H17NO2	[M+H]+	Cinnamoyltyramine	Alkaloids	--
pma2987	142.097	124.087	1.13	124.1(100%), 95.1, 60.0	141.09	C6H11N3O	[M+H]+	Histidinol	Alkaloids	C00860
pma3101	256.2	124.1	1.38	124.1(100%)	256.082	C11H14NO6+	[M+H]+	Nicotinate D-ribonucleoside	Others	C05841
pmb0037	166.123	121.3	1.7	121.3(100%), 103.1, 77.0	165.115	C10H15NO	[M+H]+	Hordenine	Alkaloids	C06199
pmb0064	374.108	198.077	2.64	198.1(100%)	373.101	C15H19NO10	[M+H]+	DIMBOA glucoside	Alkaloids	C04831
pmb0069	122	105	2.81	105.0(100%), 79.1, 51.0	121.053	C7H7NO	[M+H]+	Benzamide	Phenolic acids	C09815
pmb0130	203.118	144	5.3	144.0(100%)	202.111	C12H14N2O	[M+H]+	Acetryptine	Alkaloids	--
pmb0142	165.1	95.2	6.61	95.2(100%)	164.047	C9H8O3	[M+H]+	Caffeic aldehyde	Phenolic acids	C10945
pmb0197	298.1	166.3	1.71	166.3(100%), 124.1, 107.0	297.107	C11H15N5O5	[M+H]+	N7-Methylguanosine	Nucleotides and derivatives	C20674
pmb0296	357.3	265.4	7.77	265.4(100%), 339.3, 135.1	356.293	C21H40O4	[M+H]+	1-Oleoyl-Sn-Glycerol	Lipids	--
pmb0374	136.062	118.9	2.42	118.9(100%), 136.1, 92.0	135.054	C5H5N5	[M+H]+	2-Aminopurine	Nucleotides and derivatives	--
pmb0484	104.1	60.1	1.28	60.1(100%), 86.1, 79.0	103.091	C5H13NO	[M+H]+	Choline	Alkaloids	C00114
pmb0490	235.144	147.044	2.93	147.0(100%), 119.1, 72.1	234.137	C13H18N2O2	[M+H]+	p-Coumaroylputrescine	Alkaloids	C18326
pmb0492	584.275	325	2.96	325.0(100%)	583.268	C34H37N3O6	[M+H]+	N',N'',N'''-p-Coumaroyl-cinnamoyl-caffeoyl spermidine	Alkaloids	--
pmb0530	664.116	136.2	1.71	136.2(100%), 542.1, 428.0	663.109	C21H27N7O14P2	[M+H]+	Nicotinic acid adenine dinucleotide	Nucleotides and derivatives	C00003
pmb0639	757.219	595.2	3.63	595.2(100%)	756.211	C33H40O20	[M+H]+	Apigenin-8-C-glucoside-7-O-Sophoroside	Flavonoids	--
pmb0680	741.203	147.3	4.15	147.3(100%), 415.1, 313.1	740.195	C36H36O17	[M+H]+	Vitexin-7-O-(6''-p-coumaroyl)glucoside	Flavonoids	--
pmb0736	493.134	331.081	4.96	331.1(100%), 493.1, 315.0	492.127	C23H24O12	[M+H]+	Tricin-7-O-Glucoside	Flavonoids	--
pmb0751	321.1	147.3	4.26	147.3(100%)	320.09	C16H16O7	[M+H]+	Trans-5-O-(p-Coumaroyl)shikimate	Phenolic acids	C02947
pmb0764	144.048	113.2	3.11	113.2(100%), 143.1, 117.1	143.04	C6H9NOS	[M+H]+	4-Methyl-5-thiazoleethanol	Others	C04294
pmb0770	353.15	177.1	5.14	177.1(100%), 145.0, 117.0	352.142	C20H20N2O4	[M+H]+	N-Feruloylserotonin	Alkaloids	--
pmb0776	337.155	177.4	6.61	177.4(100%), 145.0, 117.0	336.147	C20H20N2O3	[M+H]+	N-Feruloyltryptamine	Alkaloids	--
pmb0782	86.1	69.2	1.75	69.2(100%)	85.089	C5H11N	[M+H]+	Piperidine	Alkaloids	C01746
pmb0789	332.134	152.072	1.71	152.1(100%)	331.127	C14H21NO8	[M+H]+	Pyridoxine-5'-O-glucoside	Others	C03996
pmb0818	206.1	147.5	2.96	147.5(100%), 117.1, 89.0	205.074	C11H11NO3	[M+H]+	Methoxyindoleacetic acid	Alkaloids	C05660
pmb0819	157	130	2.96	130.0(100%), 89.0, 105.0	156.069	C10H8N2	[M+H]+	3-Indoleacetonitrile	Alkaloids	C02938
pmb0854	518.324	184.073	6.92	184.1(100%), 104.1, 500.3	517.317	C26H48NO7P	[M+H]+	LysoPC 18:3	Lipids	--
pmb0855	496.34	184.073	7.81	184.1(100%), 104.1, 478.3	495.332	C24H50NO7P	[M+H]+	LysoPC 16:0	Lipids	--
pmb0856	480.308	339.289	7.87	339.3(100%)	479.301	C23H46NO7P	[M+H]+	LysoPE 18:1(2n isomer)	Lipids	--
pmb0862	440.277	184.074	7.32	184.1(100%)	439.27	C20H42NO7P	[M+H]+	LysoPC 12:0	Lipids	--
pmb0863	492.308	184.073	6.42	184.1(100%), 104.1, 474.3	491.301	C24H46NO7P	[M+H]+	LysoPC 16:2(2n isomer)	Lipids	--
pmb0864	426.262	285.242	6.73	285.2(100%), 254.2, 365.2	425.254	C19H40NO7P	[M+H]+	LysoPE 14:0	Lipids	--
pmb0865	518.324	184.073	6.76	184.1(100%), 104.1, 500.3	517.317	C26H48NO7P	[M+H]+	LysoPC 18:3(2n isomer)	Lipids	--
pmb0874	478.293	337.274	7.23	337.3(100%), 306.3, 263.2	477.286	C23H44NO7P	[M+H]+	LysoPE 18:2(2n isomer)	Lipids	--
pmb0876	454.293	313.274	7.76	313.3(100%), 436.3, 282.3	453.286	C21H44NO7P	[M+H]+	LysoPE 16:0	Lipids	--
pmb0880	482.324	341.305	7.87	341.3(100%), 104.1, 464.3	481.317	C23H48NO7P	[M+H]+	LysoPE 18:0(2n isomer)	Lipids	--
pmb0881	478.293	337.274	7.4	337.3(100%), 306.3, 263.2	477.286	C23H44NO7P	[M+H]+	LysoPE 18:2	Lipids	--
pmb0883	482.324	341.305	8.85	341.3(100%)	481.317	C23H48NO7P	[M+H]+	LysoPE 18:0	Lipids	--
pmb0889	279.232	95.1	7.96	95.1(100%)	278.225	C18H30O2	[M+H]+	Punicic acid (9Z,11E,13Z-octadecatrienoic acid)	Lipids	C08364
pmb0952	265.1	122.1	1.31	122.1(100%), 81.0, 156.0	265.112	C12H17N4OS+	[M+H]+	Thiamine (Vitamin B1)	Others	C00378
pmb0962	235.1	118.3	1.36	118.3(100%)	234.158	C10H22N2O4	[M+H]+	L-Lysine-Butanoic Acid	Amino acids and derivatives	--
pmb0981	348.07	136	1.71	136.0(100%), 99.0, 92.0	347.063	C10H14N5O7P	[M+H]+	Adenosine 5'-monophosphate	Nucleotides and derivatives	C00020
pmb0998	364.065	152.1	1.71	152.1(100%), 135.0, 135.0	363.058	C10H14N5O8P	[M+H]+	Guanosine 5'-monophosphate	Nucleotides and derivatives	C00144
pmb1096	118.065	91	2.95	91.0(100%), 59.1, 91.1	117.058	C8H7N	[M+H]+	Indole	Alkaloids	C00463
pmb1452	275.1	213.2	6.69	213.2(100%)	273.267	C16H35NO2	[M+H]+	N-Lauryldiethanolamine	Lipids	--
pmb1562	351.253	146.9	6.85	146.9(100%), 147.1, 351.2	350.246	C21H34O4	[M+H]+	1-Stearidonoyl-Glycerol	Lipids	--
pmb1574	277.2	93	7.11	93.0(100%)	276.209	C18H28O2	[M+H]+	9,12-Octadecadien-6-Ynoic Acid	Lipids	--
pmb1650	279.2	149.4	8.67	149.4(100%)	278.225	C18H30O2	[M+H]+	Octadeca-11E,13E,15Z-trienoic acid	Lipids	--
pmb1912	474.173	327	2.89	327.0(100%), 372.2, 188.1	473.166	C20H23N7O7	[M+H]+	10-Formyltetrahydrofuran	Alkaloids	C00234
pmb2211	343.296	240.7	7.14	240.7(100%)	342.288	C19H38N2O3	[M+H]+	Cocamidopropyl betaine	Alkaloids	--
pmb2221	318.3	60.1	7.21	60.1(100%), 256.3, 88.1	317.293	C18H39NO3	[M+H]+	4-Hydroxysphinganine	Lipids	C12144
pmb2228	538.387	184.073	6.02	184.1(100%)	537.379	C27H56NO7P	[M+H]+	LysoPC 19:0	Lipids	--
pmb2260	480.308	184.073	6.76	184.1(100%), 339.3, 306.3	479.301	C23H46NO7P	[M+H]+	LysoPC 15:1	Lipids	--
pmb2319	482.324	184.073	7.09	184.1(100%), 184.1, 104.1	481.317	C23H48NO7P	[M+H]+	LysoPC 15:0	Lipids	--
pmb2406	510.355	184.073	8.18	184.1(100%), 313.3, 239.2	509.348	C25H52NO7P	[M+H]+	LysoPC 17:0	Lipids	--
pmb2497	197	153	1.24	153.0(100%)	198.053	C9H10O5	[M-H]-	4-Hydroxy-3-methoxymandelate	Phenolic acids	C05584
pmb2507	213.1	97	1.53	97.0(100%)	214.024	C5H11O7P	[M-H]-	2-Deoxyribose-1-phosphate	Nucleotides and derivatives	C00672
pmb2561	190.1	84	2.97	84.0(100%)	191.062	C7H13NO3S	[M-H]-	N-Acetyl-L-methionine	Amino acids and derivatives	C02712
pmb2591	245.093	203.2	4.51	203.2(100%), 74.0, 116.1	246.1	C13H14N2O3	[M-H]-	N-Acetyl-L-Tryptophan	Amino acids and derivatives	--
pmb2640	199.17	199.17	8.63	199.2(100%), 83.1, 109.0	200.178	C12H24O2	[M-H]-	Dodecanoic acid (Lauric acid)	Lipids	C02679
pmb2654	460.1	117.9	1.33	117.9(100%)	461.153	C19H27NO12	[M-H]-	Anthranilate-1-O-Sophoroside	Phenolic acids	--
pmb2657	289.1	97.1	1.4	97.1(100%), 88.0, 173.1	290.123	C10H18N4O6	[M-H]-	Argininosuccinic acid	Organic acids	C03406
pmb2786	293.212	235.172	8.17	235.2(100%), 235.2, 113.1	294.219	C18H30O3	[M-H]-	9-Hydroxy-10,12,15-octadecatrienoic acid	Lipids	C16326
pmb2787	293.212	275.1	8.17	275.1(100%)	294.219	C18H30O3	[M-H]-	9-Oxo-10E,12Z-octadecadienoic acid	Lipids	C14766
pmb2789	309	209	6.58	209.0(100%)	310.214	C18H30O4	[M-H]-	13S-Hydroperoxy-6Z,9Z,11E-octadecatrienoic acid	Lipids	--
pmb2791	309.207	209.1	6.48	209.1(100%)	310.1	C18H30O4	[M-H]-	9-Hydroperoxy-10E,12,15Z-octadecatrienoic acid	Lipids	C16321
pmb2792	293.212	193.1	6.84	193.1(100%), 235.2, 183.1	294.219	C18H30O3	[M-H]-	13-Hydroxy-6,9,11-octadecatrienoic acid	Lipids	--
pmb2799	295.228	195.2	8.72	195.2(100%), 195.1, 171.1	296.235	C18H32O3	[M-H]-	12,13-Epoxy-9-Octadecenoic Acid	Lipids	C14826
pmb2804	311.1	171.3	6.82	171.3(100%)	312.23	C18H32O4	[M-H]-	13S-Hydroperoxy-9Z,11E-octadecadienoic acid	Lipids	C04717
pmb2826	147.03	87.1	1.42	87.1(100%), 85.0, 57.0	148.037	C5H8O5	[M-H]-	L-Citramalic acid	Organic acids	C02614
pmb2871	315.072	153	2.43	153.0(100%), 108.0, 153.0	316.079	C13H16O9	[M-H]-	1-O-Gentisoyl-D-glucoside	Phenolic acids	--
pmb2922	565.048	323.1	1.71	323.1(100%), 385.0, 241.0	566.055	C15H24N2O17P2	[M-H]-	Uridine 5'-diphospho-D-glucose	Nucleotides and derivatives	C00029
pmb2940	385.114	205	3.34	205.0(100%)	386.121	C17H22O10	[M-H]-	1-O-Glucosyl sinapate	Phenolic acids	--
pmb2991	739.209	269.2	4.14	269.2(100%)	740.216	C33H40O19	[M-H]-	Apigenin-7-O-glucoside-4'-O-rutinoside	Flavonoids	--
pmb3000	503.119	341.1	4.6	341.1(100%), 341.0, 299.0	504.127	C24H24O12	[M-H]-	Chrysoeriol-7-O-(6''-acetyl)glucoside	Flavonoids	--
pmb3074	337.093	191.05	3.86	191.1(100%), 191.1, 119.1	338.1	C16H18O8	[M-H]-	5-O-p-Coumaroylquinic acid	Phenolic acids	C12208
pmb3101	175.061	115	3.29	115.0(100%), 85.1, 113.1	176.068	C7H12O5	[M-H]-	2-Isopropylmalic Acid	Organic acids	C02504
pmb3142	299.1	137.1	2.48	137.1(100%)	300.085	C13H16O8	[M-H]-	Salicylic acid-2-O-glucoside	Phenolic acids	--
pmb4486	579.305	267.2	2.7	267.2(100%), 267.1, 381.2	580.312	C29H40N8O5	[M-H]-	Hordatine B	Alkaloids	C08308
pmc0066	333.052	137.05	1.23	137.1(100%), 217.1	332.052	C10H13N4O7P	[M+H]+	2'-Deoxyinosine-5'-monophosphate	Nucleotides and derivatives	C06196
pmc0274	167.1	121.1	2.51	121.1(100%), 152.0, 98.0	166.031	C6H6N4S	[M+H]+	6-Methylmercaptopurine	Nucleotides and derivatives	C16614
pmd0130	468.308	184.073	6.59	184.1(100%), 104.1, 468.3	467.301	C22H46NO7P	[M+H]+	LysoPC 14:0	Lipids	--
pmd0132	496.34	184.073	7.6	184.1(100%), 104.1, 478.3	495.332	C24H50NO7P	[M+H]+	LysoPC 16:0(2n isomer)	Lipids	--
pmd0136	524.371	184.073	8.79	184.1(100%), 104.1, 506.4	523.364	C26H54NO7P	[M+H]+	LysoPC 18:0(2n isomer)	Lipids	--
pmd0142	552.402	184.073	8.92	184.1(100%)	551.395	C28H58NO7P	[M+H]+	LysoPC 20:0	Lipids	--
pmd0146	548.371	184.073	8.2	184.1(100%)	547.364	C28H54NO7P	[M+H]+	LysoPC 20:2(2n isomer)	Lipids	--
pmd0147	548.371	184.073	8.39	184.1(100%)	547.364	C28H54NO7P	[M+H]+	LysoPC 20:2	Lipids	--
pmd0153	409.236	152.996	7.8	153.0(100%)	410.243	C19H39O7P	[M-H]-	LysoPA 16:0	Lipids	C04036
pmd0160	454.293	313.274	7.55	313.3(100%)	453.286	C21H44NO7P	[M+H]+	LysoPE 16:0(2n isomer)	Lipids	--
pme0006△	116.071	70.1	1.35	70.1(100%), 68.0, 116.1	115.063	C5H9NO2	[M+H]+	L-Proline	Amino acids and derivatives	C00148
pme0010△	106	60	1.28	60.0(100%), 91.0, 98.9	105.043	C3H7NO3	[M+H]+	L-Serine	Amino acids and derivatives	C00065
pme0014△	148.06	84	1.31	84.0(100%), 56.1, 89.0	147.053	C5H9NO4	[M+H]+	L-Glutamic acid	Amino acids and derivatives	C00025
pme0021△	166.086	120.081	2.51	120.1(100%), 103.1, 77.0	165.07	C9H11NO2	[M+H]+	L-Phenylalanine	Amino acids and derivatives	C00079
pme0026△	147.113	84	1.18	84.0(100%), 56.0, 67.1	146.106	C6H14N2O2	[M+H]+	L-Lysine	Amino acids and derivatives	C00047
pme0033△	137.046	119	1.71	119.0(100%), 119.0, 94.0	136.039	C5H4N4O	[M+H]+	Hypoxanthine	Nucleotides and derivatives	C00262
pme0040△	136.062	119	1.71	119.0(100%), 92.0, 67.0	135.054	C5H5N5	[M+H]+	Adenine	Nucleotides and derivatives	C00147
pme0048△	108.012	64	1.28	64.0(100%), 65.0	109.02	C2H7NO2S	[M-H]-	2-Aminoethanesulfinic acid	Organic acids	C00519
pme0075△	188.056	128	1.78	128.0(100%), 114.1, 98.0	189.064	C7H11NO5	[M-H]-	N-Acetyl-L-glutamic acid	Amino acids and derivatives	C00624
pme0122△	189.123	126	1.39	126.0(100%), 126.1, 56.0	188.116	C8H16N2O3	[M+H]+	N6-Acetyl-L-lysine	Amino acids and derivatives	C02727
pme0128△	159.078	88	1.29	88.0(100%), 98.1, 115.1	160.085	C6H12N2O3	[M-H]-	L-Alanyl-L-Alanine	Amino acids and derivatives	--
pme0137△	187.072	125	1.71	125.0(100%), 125.1, 127.0	188.08	C7H12N2O4	[M-H]-	N-Acetyl-L-Glutamine	Amino acids and derivatives	--
pme0170△	217.13	158	1.38	158.0(100%), 70.1, 116.1	216.122	C8H16N4O3	[M+H]+	N-Acetyl-L-Arginine	Amino acids and derivatives	--
pme0181△	170.092	124	1.28	124.0(100%), 83.1, 96.1	169.085	C7H11N3O2	[M+H]+	3-Methyl-L-Histidine	Amino acids and derivatives	C01152
pme0183△	152.057	135	1.39	135.0(100%), 152.1, 134.0	151.049	C5H5N5O	[M+H]+	Isoguanine	Nucleotides and derivatives	--
pme0193△	147.076	84	1.18	84.0(100%), 56.1, 130.1	146.069	C5H10N2O3	[M+H]+	L-Glutamine	Amino acids and derivatives	C00064
pme0230△	268.104	136.062	2.42	136.1(100%), 119.0, 135.6	267.097	C10H13N5O4	[M+H]+	Adenosine	Nucleotides and derivatives	C00212
pme0241△	123.044	79	5.17	79.0(100%), 79.1, 51.0	122.037	C7H6O2	[M+H]+	Benzoic acid	Phenolic acids	C00180
pme0243△	131.035	87.045	2.44	87.0(100%), 68.9, 58.9	132.042	C5H8O4	[M-H]-	Glutaric acid	Organic acids	C00489
pme0253△	174.112	86	4.12	86.0(100%), 114.9, 143.0	173.105	C8H15NO3	[M+H]+	N-Acetyl-L-leucine	Amino acids and derivatives	C02710
pme0256△	151.026	151	1.79	151.0(100%), 151.0, 66.0	152.033	C5H4N4O2	[M-H]-	Xanthine	Nucleotides and derivatives	C00385
pme0257△	111.02	80	1.4	80.0(100%), 79.9, 67.8	112.027	C4H4N2O2	[M-H]-	Uracil	Nucleotides and derivatives	C00106
pme0264△	243.098	127	2.56	127.0(100%), 110.0, 117.1	242.09	C10H14N2O5	[M+H]+	Thymidine	Nucleotides and derivatives	C00214
pme0266△	201.113	139	5.67	139.0(100%), 183.1, 201.1	202.121	C10H18O4	[M-H]-	Sebacate	Organic acids	C08277
pme0278△	191.103	128	1.35	128.0(100%), 82.1, 55.1	190.095	C7H14N2O4	[M+H]+	2,6-Diaminooimelic acid	Organic acids	C00666
pme0281△	165.019	121.029	3.4	121.0(100%), 77.0, 137.0	166.027	C8H6O4	[M-H]-	Terephthalic acid	Phenolic acids	C06337
pme0295△	146.081	86	2.21	86.0(100%), 69.0, 87.0	145.074	C6H11NO3	[M+H]+	4-Acetamidobutyric acid	Organic acids	C02946
pme0321	431.098	285	5.18	285.0(100%), 284.0, 257.0	432.106	C21H20O10	[M-H]-	Kaempferol-7-O-rhamnoside	Flavonoids	--
pme0368	579.171	271.01	4.71	271.0(100%), 433.1, 579.2	578.164	C27H30O14	[M+H]+	Apigenin-7-O-rutinoside (Isorhoifolin)	Flavonoids	--
pme0376	271.061	151	6.21	151.0(100%), 119.1, 271.1	272.068	C15H12O5	[M-H]-	Naringenin (5,7,4'-Trihydroxyflavanone)	Flavonoids	C00509
pme0490△	124.039	78	1.7	78.0(100%), 124.0, 80.1	123.032	C6H5NO2	[M+H]+	Nicotinic acid (Vitamin B3)	Others	C00253
pme0500△	503.162	323	1.33	323.0(100%), 323.1, 503.1	504.169	C18H32O16	[M-H]-	D-Melezitose	Others	C08243
pme0516△	179.056	87	1.26	87.0(100%), 59.0, 99.0	180.063	C6H12O6	[M-H]-	Inositol	Others	C00137
pme0519△	341.109	119.03	1.34	119.0(100%), 59.0, 119.0	342.116	C12H22O11	[M-H]-	D-Sucrose	Others	C00089
pme0534	195.051	74.9	1.31	74.9(100%), 59.0, 195.0	196.058	C6H12O7	[M-H]-	Gluconic acid	Others	C00257
pme1002△	138.091	103	1.8	103.0(100%), 77.0, 103.1	137.084	C8H11NO	[M+H]+	L-Tyramine	Amino acids and derivatives	C00483
pme1014△	445.3	341.3	9.73	341.3(100%), 187.1, 340.9	444.303	C31H40O2	[M+H]+	Menatetrenone (Vitamin K2)	Others	--
pme1086△	306.077	143	1.72	143.0(100%), 128.0, 160.0	307.084	C10H17N3O6S	[M-H]-	Glutathione reduced form	Amino acids and derivatives	C00051
pme1109△	152.057	135	1.71	135.0(100%), 110.0, 55.0	151.049	C5H5N5O	[M+H]+	Guanine	Nucleotides and derivatives	C00242
pme1178△	284.099	152	2.14	152.0(100%), 135.0, 110.0	283.092	C10H13N5O5	[M+H]+	Guanosine	Nucleotides and derivatives	C00387
pme1184△	268.104	152	2.29	152.0(100%), 135.0, 110.0	267.097	C10H13N5O4	[M+H]+	2'-Deoxyguanosine	Nucleotides and derivatives	C00330
pme1187△	257.078	124	2.35	124.0(100%), 125.0, 167.0	258.085	C10H14N2O6	[M-H]-	5-Methyluridine	Nucleotides and derivatives	--
pme1194△	228.098	112	1.71	112.0(100%), 95.0, 117.1	227.091	C9H13N3O4	[M+H]+	2'-Deoxycytidine	Nucleotides and derivatives	C00881
pme1210△	150.058	61	1.71	61.0(100%), 61.0, 104.1	149.051	C5H11NO2S	[M+H]+	L-Methionine	Amino acids and derivatives	C00073
pme1216	122.03	78	1.72	78.0(100%), 66.0	123.032	C6H5NO2	[M-H]-	2-Picolinic acid	Organic acids	C10164
pme1292△	167.1	123.04	2.71	123.0(100%), 122.9, 108.0	168.042	C8H8O4	[M-H]-	Homogentisic acid	Phenolic acids	C00544
pme1373△	306.05	110	1.7	110.0(100%), 97.0, 195.0	307.057	C9H14N3O7P	[M-H]-	2'-Deoxycytidine-5'-monophosphate	Nucleotides and derivatives	C00239
pme1383△	170.081	134.1	1.7	134.1(100%), 152.1, 124.1	169.074	C8H11NO3	[M+H]+	Pyridoxine	Others	C00314
pme1419△	164.074	104	2.38	104.0(100%), 56.1, 104.1	163.067	C6H13NO2S	[M+H]+	L-Methionine methyl ester	Amino acids and derivatives	--
pme1439△	165.055	119	4.26	119.0(100%), 91.1, 147.0	164.047	C9H8O3	[M+H]+	p-Coumaric acid	Phenolic acids	C00811
pme1474△	298.097	136	3.44	136.0(100%), 61.0, 119.0	297.09	C11H15N5O3S	[M+H]+	5'-Deoxy-5'-(methylthio)adenosine	Nucleotides and derivatives	C00170
pme1540△	625.176	317.06	4.2	317.1(100%), 479.1, 129.1	624.169	C28H32O16	[M+H]+	Isorhamnetin-3-O-neohesperidoside	Flavonoids	--
pme1651△	176.1	130.1	5.3	130.1(100%), 98.9, 116.9	175.063	C10H9NO2	[M+H]+	Indole 3-acetic acid (IAA)	Alkaloids	C00954
pme1654△	209.119	59.0151	6.37	59.0(100%), 165.2, 109.0	210.126	C12H18O3	[M-H]-	Jasmonic acid	Organic acids	C08491
pme1691△	147.125	87.2	1.4	87.2(100%), 87.0, 147.1	146.118	C7H16NO2	[M+H]+	Acetylcholine	Alkaloids	C01996
pme1816△	353.088	191	3.35	191.0(100%), 161.0, 179.0	354.095	C16H18O9	[M-H]-	Neochlorogenic acid (5-O-Caffeoylquinic acid)	Phenolic acids	C17147
pme1841△	103.123	86.0964	1.28	86.1(100%), 102.9, 69.0	102.116	C5H14N2	[M+H]+	Cadaverine	Alkaloids	C01672
pme1975	103.004	59	1.71	59.0(100%)	104.06	C3H4O4	[M-H]-	Malonic acid	Organic acids	C00383
pme2117	426	159	1.71	159.0(100%), 177.0, 275.0	427.029	C10H15N5O10P2	[M-H]-	Adenosine 5'-diphosphate	Nucleotides and derivatives	C00008
pme2237△	181.072	101	1.3	101.0(100%), 59.0, 101.0	182.079	C6H14O6	[M-H]-	Dulcitol	Others	C01697
pme2244△	190.086	118.065	2.96	118.1(100%), 55.0, 172.1	189.07	C11H11NO2	[M+H]+	3-Indolepropionic acid	Alkaloids	--
pme2266△	245.095	227	3.98	227.0(100%), 123.0, 184.1	244.088	C10H16N2O3S	[M+H]+	Biotin	Others	C00120
pme2268△	138.055	94.0651	1.33	94.1(100%), 94.1, 78.0	137.048	C7H7NO2	[M+H]+	Trigonelline	Alkaloids	C01004
pme2292△	89.1073	72.0808	1.15	72.1(100%), 68.8, 60.8	88.1	C4H12N2	[M+H]+	Putrescine	Alkaloids	C00134
pme2362△	151.04	107	3.34	107.0(100%), 77.0, 136.0	152.047	C8H8O3	[M-H]-	Mandelic acid	Phenolic acids	C01984
pme2380△	145.014	101	1.71	101.0(100%), 82.8, 70.8	146.022	C5H6O5	[M-H]-	α-Ketoglutaric acid	Organic acids	C00026
pme2433△	106.086	88	1.28	88.0(100%), 88.1, 55.0	105.079	C4H11NO2	[M+H]+	Diethanolamine	Alkaloids	C06772
pme2459△	449.108	287.2	4.15	287.2(100%), 121.1, 122.1	448.101	C21H20O11	[M+H]+	Luteolin-7-O-glucoside (Cynaroside)	Flavonoids	C03951
pme2493△	579.171	287.1	4.16	287.1(100%), 433.1, 129.1	578.164	C27H30O14	[M+H]+	Kaempferol-3,7-O-dirhamnoside (Kaempferitrin)	Flavonoids	C16981
pme2527△	133	116	1.18	116.0(100%), 116.2, 114.8	132.09	C5H12N2O2	[M+H]+	L-Ornithine	Amino acids and derivatives	C00077
pme2529△	163.2	101	1.38	101.0(100%), 70.8, 146.0	164.068	C6H12O5	[M-H]-	1,5-Anhydro-D-glucitol	Others	C07326
pme2559△	174.041	88	1.57	88.0(100%), 58.0, 59.0	175.048	C6H9NO5	[M-H]-	N-Acetyl-L-Aspartic Acid	Amino acids and derivatives	C01042
pme2563△	249.055	128	1.72	128.0(100%), 128.0, 168.9	250.062	C8H14N2O5S	[M-H]-	γ-Glu-Cys	Amino acids and derivatives	C00669
pme2596△	184.06	148	2.28	148.0(100%), 166.1, 138.1	183.053	C8H9NO4	[M+H]+	4-Pyridoxic acid	Others	C00847
pme2598△	167.035	123.04	2.34	123.0(100%), 122.9, 137.1	168.042	C8H8O4	[M-H]-	3,4-Dihydroxybenzeneacetic acid	Phenolic acids	C01161
pme2601△	89	59	1.71	59.0(100%), 82.9, 74.8	90.032	C3H6O3	[M-H]-	3-Hydroxypropanoic acid	Organic acids	C01013
pme2617△	166.053	102	1.11	102.0(100%), 56.0, 102.1	165.046	C5H11NO3S	[M+H]+	L-Methionine Sulfoxide	Amino acids and derivatives	C02989
pme2651△	742.1	620.1	1.72	620.1(100%), 408.1, 621.4	743.075	C21H28N7O17P3	[M-H]-	NADP (Nicotinamide adenine dinucleotide phosphate)	Nucleotides and derivatives	C00006
pme2746△	784.15	437	3.34	437.0(100%), 346.1, 181.0	785.157	C27H33N9O15P2	[M-H]-	Riboflavin 5'-Adenosine Diphosphate	Nucleotides and derivatives	C00016
pme2755△	222	144	1.14	144.0(100%), 144.1, 126.1	221.09	C8H15NO6	[M+H]+	N-Acetyl-D-glucosamine	Others	C00140
pme2758△	162.041	144	1.31	144.0(100%), 99.0, 55.0	163.048	C5H9NO5	[M-H]-	4-Hydroxy-L-glutamic acid	Amino acids and derivatives	C03079
pme2827△	239	223	7.33	223.0(100%), 157.2, 75.0	240.245	C16H32O	[M-H]-	Palmitaldehyde	Lipids	C00517
pme2914△	161.046	99	2	99.0(100%), 99.0, 59.0	162.053	C6H10O5	[M-H]-	3-Hydroxy-3-methylpentane-1,5-dioic acid	Amino acids and derivatives	C03761
pme2954△	303.05	137.022	5.7	137.0(100%), 257.0, 153.0	302.043	C15H10O7	[M+H]+	Quercetin	Flavonoids	C00389
pme3007△	402.995	159	1.16	159.0(100%), 403.0, 111.0	404.002	C9H14N2O12P2	[M-H]-	Uridine 5'-diphosphate	Nucleotides and derivatives	C00015
pme3011△	104.071	68.8	1.28	68.8(100%), 87.0, 68.1	103.063	C4H9NO2	[M+H]+	γ-Aminobutyric acid	Organic acids	C00334
pme3017△	104.071	58	1.28	58.0(100%), 59.1, 57.9	103.063	C4H9NO2	[M+H]+	2-Aminoisobutyric acid	Organic acids	C03665
pme3033△	104.071	86	1.28	86.0(100%), 56.0, 57.9	103.063	C4H9NO2	[M+H]+	N,N-Dimethylglycine	Amino acids and derivatives	C01026
pme3083△	164.04	120	4.26	120.0(100%), 120.0, 94.2	165.043	C8H7NO3	[M-H]-	2-(Formylamino)benzoic acid	Phenolic acids	C05653
pme3096△	118	74	1.91	74.0(100%), 100.9, 100.1	119.022	C3H5NO4	[M-H]-	Aminomalonic acid	Organic acids	C00872
pme3163△	289	97	1.71	97.0(100%), 97.0, 128.0	290.04	C7H15O10P	[M-H]-	D-Sedoheptuiose 7-phosphate	Others	--
pme3174△	324.059	112	1.38	112.0(100%), 150.1, 97.0	323.052	C9H14N3O8P	[M+H]+	Cytidine 5'-monophosphate(Cytidylic acid)	Nucleotides and derivatives	C00055
pme3184△	332.075	136	1.71	136.0(100%), 81.0, 119.0	331.068	C10H14N5O6P	[M+H]+	2'-Deoxyadenosine-5'-monophosphate	Nucleotides and derivatives	C00360
pme3188△	323.029	211	1.71	211.0(100%), 97.0, 323.0	324.036	C9H13N2O9P	[M-H]-	Uridine 5'-monophosphate	Nucleotides and derivatives	C00105
pme3193△	116.035	74	1.7	74.0(100%), 110.0, 109.1	117.043	C4H7NO3	[M-H]-	N-Acetyl-L-glycine	Amino acids and derivatives	--
pme3200△	74	57	1.28	57.0(100%), 74.0, 59.0	73.064	C2H7N3	[M+H]+	1-methylguanidine	Nucleotides and derivatives	C02294
pme3227△	579.171	433	4.14	433.0(100%), 415.1, 313.1	578.164	C27H30O14	[M+H]+	Vitexin-2''-O-rhamnoside	Flavonoids	C12628
pme3313△	259	97	1.37	97.0(100%), 97.0, 139.1	260.03	C6H13O9P	[M-H]-	D-Fructose 6-phosphate	Others	C00085
pme3337△	384.115	252	2.66	252.0(100%), 234.1, 162.1	383.108	C14H17N5O8	[M+H]+	Succinyladenosine	Nucleotides and derivatives	--
pme3382△	160.062	98	1.74	98.0(100%), 98.0, 70.0	161.069	C6H11NO4	[M-H]-	N-Acetyl-L-threonine	Amino acids and derivatives	--
pme3388△	189.135	144	1.28	144.0(100%), 144.1, 130.1	188.127	C7H16N4O2	[M+H]+	Homoarginine	Amino acids and derivatives	C01924
pme3443△	207.066	192	5.22	192.0(100%), 192.0, 149.0	208.074	C11H12O4	[M-H]-	Sinapinaldehyde	Phenolic acids	C05610
pme3705△	193.035	73	1.31	73.0(100%), 71.0, 73.0	194.043	C6H10O7	[M-H]-	D-Glucoronic acid	Others	C00191
pme3732△	244.093	112	1.37	112.0(100%), 95.0, 69.0	243.086	C9H13N3O5	[M+H]+	Cytidine	Nucleotides and derivatives	C00475
pme3882△	227.1	184	2.05	184.0(100%), 65.8, 136.1	228.075	C9H12N2O5	[M-H]-	2'-Deoxyuridine	Nucleotides and derivatives	C00526
pme3961△	252.109	136	1.97	136.0(100%), 119.0, 117.1	251.102	C10H13N5O3	[M+H]+	2'-Deoxyadenosine	Nucleotides and derivatives	C00559
pme3967△	312.13	180	2.79	180.0(100%), 135.0, 110.0	311.123	C12H17N5O5	[M+H]+	2-(Dimethylamino)guanosine	Nucleotides and derivatives	--
pme3968	166.072	149.05	1.91	149.1(100%), 124.1, 123.0	165.065	C6H7N5O	[M+H]+	7-Methylguanine	Nucleotides and derivatives	C02242
pmf0138	179.056	59	1.29	59.0(100%)	180.063	C6H12O6	[M-H]-	D-Mannose	Others	C00159
pmf0139	179.056	59	1.3	59.0(100%)	180.063	C6H12O6	[M-H]-	D-Galactose	Others	C00124
pmf0174	157.16	157.2	6.77	157.2(100%)	158.167	C10H22O	[M-H]-	1-Decanol	Others	C01633
pmf0248	403.357	373.1	6.09	373.1(100%)	402.35	C27H46O2	[M+H]+	Delta-Tocopherol	Others	C14151
pmf0297	297.324	183.1	8.3	183.1(100%)	298.324	C20H42O	[M-H]-	1-Eicosanol	Lipids	--
pmf0348	187.134	97	5.08	97.0(100%)	188.141	C10H20O3	[M-H]-	2,6-Dimethyl-7-octene-2,3,6-triol	Others	--
pmf0397	311.303	183.1	10.14	183.1(100%)	312.303	C20H40O2	[M-H]-	Arachidic acid	Lipids	C06425
pmf0440	163.075	91.1	6.66	91.1(100%), 145.1, 91.1	162.068	C10H10O2	[M+H]+	4-MethoxycinnaMaldehyde	Phenolic acids	C10475
pmf0564	481.316	371	4.51	371.0(100%), 371.2, 427.3	480.309	C27H44O7	[M+H]+	β-Ecdysterone	Steroids	C02633
pmn001367	315.072	153.017	2.43	153.0(100%), 315.1, 108.0	316.079	C13H16O9	[M-H]-	Protocatechuic acid-4-O-glucoside	Phenolic acids	--
pmn001370	681.24	519.188	3.95	519.2(100%), 519.2, 151.0	682.247	C32H42O16	[M-H]-	Pinoresinol-4,4'-O-di-O-glucoside	Lignans and Coumarins	--
pmn001384	515.119	353.088	4.67	353.1(100%), 515.1, 173.0	516.127	C25H24O12	[M-H]-	Isochlorogenic acid C	Phenolic acids	--
pmn001423	385.187	223.13	3.31	223.1(100%), 205.1, 152.1	386.194	C19H30O8	[M-H]-	Roseoside	Others	--
pmn001505	763.427	763.4	7.66	763.4(100%), 763.4, 551.4	764.435	C41H64O13	[M-H]-	Oleanolic acid-3-O-xylosyl(1→3)glucuronide	Terpenoids	--
pmn001506	617.406	455.4	7.5	455.4(100%), 455.4, 455.4	618.413	C36H58O8	[M-H]-	Oleanolic acid-3-O-glucoside	Terpenoids	--
pmn001517	329.124	167	2.71	167.0(100%)	330.131	C15H22O8	[M-H]-	3,4,5-Trimethoxyphenyl-1-O-Glucoside	Phenolic acids	--
pmn001518	331.067	169.014	2.62	169.0(100%), 331.1, 211.0	332.074	C13H16O10	[M-H]-	1-O-Galloyl-D-glucose	Tannins	C01158
pmn001525	477.14	169	3.21	169.0(100%), 169.0, 125.0	478.148	C23H26O11	[M-H]-	3,5-Digalloylshikimic acid	Phenolic acids	--
pmn001610	307.264	307.3	11.07	307.3(100%)	308.272	C20H36O2	[M-H]-	Eicosadienoic acid	Lipids	C16525
pmn001663	417.156	402.1	5.81	402.1(100%)	418.163	C22H26O8	[M-H]-	Syringaresinol	Lignans and Coumarins	C10889
pmn001689	311.223	223.172	6.38	223.2(100%), 311.2, 293.2	312.23	C18H32O4	[M-H]-	9-Hydroxy-12-oxo-15(Z)-octadecenoic acid	Lipids	C21924
pmn001694	329.233	229.146	6.5	229.1(100%), 211.1, 171.1	330.241	C18H34O5	[M-H]-	9,10,13-Trihydroxy-11-Octadecenoic Acid	Lipids	C14835
pmn001700	455.353	455.354	10.14	455.4(100%), 453.9, 407.3	456.36	C30H48O3	[M-H]-	24,30-Dihydroxy-12(13)-enolupinol	Terpenoids	--
pmn001705	471.348	471.35	7.9	471.4(100%), 425.3, 407.3	472.355	C30H48O4	[M-H]-	3,24-Dihydroxy-17,21-semiacetal-12(13)oleanolic fruit	Terpenoids	--
pmp000001	301.071	286.05	6.32	286.1(100%), 168.0, 258.1	300.063	C16H12O6	[M+H]+	Hispidulin (5,7,4'-Trihydroxy-6-methoxyflavone)	Flavonoids	C10058
pmp000120	463.123	427.1	4.5	427.1(100%), 313.1, 367.1	462.116	C22H22O11	[M+H]+	Diosmetin-6-C-glucoside	Flavonoids	--
pmp000436	427.393	409.384	8.95	409.4(100%), 427.4, 191.2	426.386	C30H50O	[M+H]+	Taraxerol	Terpenoids	C08637
pmp000444	487.342	469.33	6.75	469.3(100%), 487.3, 433.3	486.335	C30H46O5	[M+H]+	27,28-Dicarboxyl ursolic acid	Terpenoids	--
pmp000579	463.123	301.07	4.95	301.1(100%), 286.0, 258.1	462.116	C22H22O11	[M+H]+	Diosmetin-7-O-galactoside	Flavonoids	--
pmp000583	477.103	301.07	4.79	301.1(100%), 477.1, 286.0	476.095	C22H20O12	[M+H]+	Diosmetin-7-O-glucuronide	Flavonoids	--
pmp000589	551.103	303.051	4.6	303.1(100%), 551.1, 465.1	550.096	C24H22O15	[M+H]+	Quercetin-7-O-(6''-malonyl)glucoside	Flavonoids	--
pmp000593	595.166	449.1	4.16	449.1(100%), 449.1, 129.1	594.158	C27H30O15	[M+H]+	Luteolin-7-O-rutinoside	Flavonoids	--
pmp000727	288.134	177.054	3.15	177.1(100%), 141.1, 145.0	287.127	C15H17N3O3	[M+H]+	Feruloylhistamine	Alkaloids	--
pmp001006	287.091	272.1	6.19	272.1(100%), 272.1, 243.1	286.084	C16H14O5	[M+H]+	1,3,7-Trimethoxyxanthone	Others	--
pmp001079	595.166	449.1	4.15	449.1(100%), 449.1, 595.2	594.158	C27H30O15	[M+H]+	Luteolin-7-O-neohesperidoside (Lonicerin)	Flavonoids	C12630
pmp001086	127.039	97	1.35	97.0(100%)	126.032	C6H6O3	[M+H]+	5-Hydroxymethylfurfural	Phenolic acids	C11101
pmp001105	757.219	287.055	3.64	287.1(100%), 739.2, 757.2	756.211	C33H40O20	[M+H]+	Kaempferol-3-O-neohesperidoside-7-O-glucoside	Flavonoids	--
pmp001198	132.102	57.1	1.75	57.1(100%), 69.1, 57.1	131.095	C6H13NO2	[M+H]+	6-Deoxyfagomine	Alkaloids	--
pmp001245	280.15	221.08	3.59	221.1(100%), 177.1, 145.0	280.138	C15H22NO4+	[M]+	Feruloylcholine	Alkaloids	--
pmp001251	520.34	184.073	7.28	184.1(100%), 520.3, 502.3	519.332	C26H50NO7P	[M+H]+	LysoPC 18:2(2n isomer)	Lipids	--
pmp001252	284.128	147.043	4.89	147.0(100%), 121.1, 119.0	283.121	C17H17NO3	[M+H]+	p-Coumaroyltyramine	Alkaloids	--
pmp001270	494.324	184.073	8.09	184.1(100%), 104.1, 476.3	493.317	C24H48NO7P	[M+H]+	LysoPC 16:1	Lipids	--
pmp001273	520.34	184.073	7.45	184.1(100%), 104.1, 502.3	519.332	C26H50NO7P	[M+H]+	LysoPC 18:2	Lipids	--
pmp001281	522.355	184.073	8.11	184.1(100%), 184.1, 104.1	521.348	C26H52NO7P	[M+H]+	LysoPC 18:1	Lipids	--
pmp001284	331.284	313.273	10.13	313.3(100%), 71.1, 313.3	330.277	C19H38O4	[M+H]+	Monopalmitin	Lipids	--
pmp001285	149.023	65.0406	8.68	65.0(100%), 121.0, 93.0	148.016	C8H4O3	[M+H]+	Phthalic anhydride	Phenolic acids	--
pmp001287	120.081	103.055	2.5	103.1(100%), 77.0, 120.1	119.073	C8H9N	[M+H]+	N-Benzylmethylene isomethylamine	Alkaloids	--
pmp001288	593.186	285.1	5.34	285.1(100%), 447.1, 593.2	592.179	C28H32O14	[M+H]+	Acacetin-7-O-rutinoside (Linarin)	Flavonoids	--
Rfmb087	311.223	293.213	6.5	293.2(100%)	312.23	C18H32O4	[M-H]-	9-Hydroxy-13-oxo-10-octadecenoic Acid	Lipids	--
Rfmb091	295.228	195.139	7.95	195.1(100%), 277.2, 195.1	296.235	C18H32O3	[M-H]-	9S-Hydroxy-10E,12Z-octadecadienoic acid	Lipids	C14767
Rfmb25702	561.198	357.134	4.98	357.1(100%), 501.2, 561.2	562.205	C28H34O12	[M-H]-	Pinoresinol-4-O-(6''-acetyl)glucoside	Lignans and Coumarins	--
Rfmb26201	621.219	417.156	4.92	417.2(100%), 517.3, 577.3	622.226	C30H38O14	[M-H]-	Syringaresinol-4'-O-(6''-acetyl)glucoside	Lignans and Coumarins	--
Rfmb319	130.086	84.0843	1.39	84.1(100%), 88.0, 82.1	129.079	C6H11NO2	[M+H]+	Pipecolic acid	Amino acids and derivatives	C00408
Rfmb320	144.102	84.0813	1.37	84.1(100%), 59.0	143.095	C7H13NO2	[M+H]+	1-Methylpiperidine-2-carboxylic acid	Organic acids	--
Wmzn000227	145.062	109.041	1.28	109.0(100%), 74.0, 84.0	146.058	C6H10O4	[M-H]-	2,2-Dimethylsuccinic acid	Organic acids	--
Xmyp004678	727.208	287.054	4.24	287.1(100%), 209.1, 449.1	726.201	C32H38O19	[M+H]+	Kaempferol-3-O-(2-O-Xylosyl-6-O-Rhamnosyl)Glucoside	Flavonoids	--
Xmzn007677	580.365	506.325	8.1	506.3(100%)	581.264	C33H35N5O5	[M-H]-	Ergotamine	Alkaloids	C07544
YC512118	282.279	247.243	10.1	247.2(100%), 282.3, 83.1	281.272	C18H35NO	[M+H]+	Oleamide (9-Octadecenamide)	Lipids	C19670
Zmbp002538	205.097	146.061	2.96	146.1(100%), 118.1, 144.1	204.09	C11H12N2O2	[M+H]+	1-Methoxy-indole-3-acetamide	Alkaloids	--
Zmfn000481	535.037	323.026	1.72	323.0(100%), 323.0, 385.0	536.044	C14H22N2O16P2	[M-H]-	Uridine-5'-Diphosphate-D-Xylose	Nucleotides and derivatives	C00190
Zmgn000173	149.046	75.0088	1.39	75.0(100%), 89.0, 71.0	150.053	C5H10O5	[M-H]-	D-Ribose	Others	C00121
Zmgn000217	129.019	85.0298	1.41	85.0(100%), 67.0, 55.0	130.027	C5H6O4	[M-H]-	Methylenesuccinic acid	Organic acids	C00490
Zmgn001448	175.061	115.04	3.29	115.0(100%), 85.1, 113.1	176.068	C7H12O5	[M-H]-	2-Propylmalic Acid	Organic acids	C05994
Zmgn001989	123.045	65.0397	3.94	65.0(100%), 95.1, 108.0	124.052	C7H8O2	[M-H]-	3-Methylcatechol	Phenolic acids	C02923
Zmgn002106	206.084	58.0299	4.22	58.0(100%), 58.0, 147.0	207.09	C11H13NO3	[M-H]-	N-Acetyl-L-phenylalanine	Amino acids and derivatives	C03519
Zmgn003633	211.135	183.14	7.31	183.1(100%), 183.1, 167.1	212.141	C12H20O3	[M-H]-	12-Oxo-10E-Dodecenoic Acid	Lipids	C16309
Zmhn001793	341.089	179.034	3.39	179.0(100%), 281.1, 221.0	342.096	C15H18O9	[M-H]-	6-O-Caffeoyl-D-glucose	Phenolic acids	--
Zmhn001883	329.088	209.042	3.08	209.0(100%), 167.0, 209.0	330.095	C14H18O9	[M-H]-	Vanillic acid-4-O-glucoside	Phenolic acids	--
Zmhn001926	299.077	137.025	3.17	137.0(100%), 93.0, 71.0	300.084	C13H16O8	[M-H]-	1-O-Salicyl-D-glucose	Phenolic acids	--
Zmhn002227	385.114	223.06	3.47	223.1(100%), 169.0, 164.0	386.121	C17H22O10	[M-H]-	4-O-Glucosyl-sinapate	Phenolic acids	C02919
Zmhn002301	325.093	163.039	3.48	163.0(100%), 163.0, 118.7	326.1	C15H18O8	[M-H]-	p-Coumaric acid-4-O-glucoside	Phenolic acids	C06739
Zmhn002334	355.104	193.049	3.69	193.0(100%), 235.1, 175.0	356.111	C16H20O9	[M-H]-	6-O-Feruloyl-D-glucose	Phenolic acids	--
Zmhn002422	355.103	193.052	3.69	193.1(100%), 134.0, 178.0	356.11	C16H20O9	[M-H]-	1-O-Feruloyl-D-Glucose	Phenolic acids	C17759
Zmhp005139	565.12	317.072	4.47	317.1(100%), 231.1, 127.0	564.112	C25H24O15	[M+H]+	Tamarixetin-3-O-(6''-malonyl)glucoside	Flavonoids	--
Zmjn001813	159.066	97.0649	3.89	97.1(100%), 95.0, 115.1	160.074	C7H12O4	[M-H]-	Pimelic acid	Organic acids	C02656
Zmjn003398	227.13	183.14	6.48	183.1(100%), 165.1, 209.1	228.136	C12H20O4	[M-H]-	2-Dodecenedioic acid	Lipids	C16308
Zmjn004133	311.223	293.214	7.07	293.2(100%)	312.23	C18H32O4	[M-H]-	9S-Hydroperoxy-10E,12Z-octadecadienoic acid	Lipids	C14827
Zmjp000182	189.134	70.0652	1.28	70.1(100%), 116.1, 74.1	188.127	C7H16N4O2	[M+H]+	N-Monomethyl-L-arginine	Amino acids and derivatives	C03884
Zmjp000624	168.065	150.054	1.71	150.1(100%), 94.1, 122.1	167.058	C8H9NO3	[M+H]+	Pyridoxal	Others	C00250
Zmln000899	343.11	181.052	3.2	181.1(100%), 151.0, 343.1	344.111	C15H20O9	[M-H]-	Syringaldehyde-4-O-glucoside	Phenolic acids	--
Zmln002252	223.029	149.025	4.66	149.0(100%), 193.0, 121.0	224.032	C10H8O6	[M-H]-	Sideretin (5,7,8-Trihydroxy-6-methoxycoumarin)	Lignans and Coumarins	C22007
Zmpn000199	209.03	85.0297	1.37	85.0(100%), 85.0, 57.0	210.038	C6H10O8	[M-H]-	D-Galactaric acid	Others	C00879
Zmpn000638	130.05	88.0413	1.93	88.0(100%), 88.0, 88.0	131.069	C4H9N3O2	[M-H]-	3-Guanidinopropionic acid	Organic acids	C03065
Zmpn003368	293.214	195.139	7.51	195.1(100%), 195.1, 223.1	294.219	C18H30O3	[M-H]-	13S-Hydroxy-9Z,11E,15Z-octadecatrienoic acid	Lipids	C16316
Zmtn001464	204.031	160.039	2.95	160.0(100%), 116.1, 117.1	205.038	C10H7NO4	[M-H]-	4,8-Dihydroxyquinoline-2-carboxylic acid	Organic acids	C02470
Zmtn001624	188.035	144.046	3.23	144.0(100%), 116.1, 102.0	189.043	C10H7NO3	[M-H]-	N-Acetylisatin	Alkaloids	C02172
Zmxp002867	625.167	301.068	3.98	301.1(100%), 301.1, 301.1	624.168	C28H32O16	[M+H]+	Chrysoeriol-5,7-di-O-glucoside	Flavonoids	--
Zmxp005470	579.135	331.083	4.8	331.1(100%), 579.1, 493.1	578.127	C26H26O15	[M+H]+	Tricin-7-O-(6''-O-malonyl)glucoside	Flavonoids	--
Zmyn000083	338.99	78.9582	1.25	79.0(100%), 241.0, 97.0	339.996	C6H14O12P2	[M-H]-	D-Glucose 1,6-bisphosphate	Others	C01231
Zmyn000108	209.031	85.0294	1.36	85.0(100%), 71.0, 59.0	210.038	C6H10O8	[M-H]-	D-Saccharic acid	Others	C00818
Zmyn000155	173.105	131.083	1.26	131.1(100%), 111.0, 114.1	174.1	C7H14N2O3	[M-H]-	N-α-Acetyl-L-ornithine	Amino acids and derivatives	C00437
Zmyn000247	147.03	57.0346	1.43	57.0(100%), 85.0, 87.0	148.037	C5H8O5	[M-H]-	2-Hydroxyglutaric Acid	Organic acids	C03196
Zmyn000453	191.02	111.009	1.71	111.0(100%), 87.0, 85.0	192.027	C6H8O7	[M-H]-	Isocitric Acid	Organic acids	C00311
Zmyn004548	291.197	235.174	7.73	235.2(100%), 71.1, 235.2	292.204	C18H28O3	[M-H]-	12-Oxo-phytodienoic acid	Lipids	C01226
Zmyn004714	297.245	183.14	8.3	183.1(100%), 183.1, 279.2	298.251	C18H34O3	[M-H]-	Ricinoleic acid	Lipids	C08365
Zmyn005026	283.264	283.26	9.72	283.3(100%), 283.2, 282.4	284.272	C18H36O2	[M-H]-	16-Methylheptadecanoic acid	Lipids	C20356
Zmyn005384	299.26	253.255	10.62	253.3(100%), 299.2, 251.2	300.266	C18H36O3	[M-H]-	2R-Hydroxyoctadecanoic Acid	Lipids	C03042
Zmyp000878	284.099	152.057	2.14	152.1(100%), 135.0, 110.0	283.092	C10H13N5O5	[M+H]+	2-Hydroxyadenosine	Nucleotides and derivatives	C08432
Zmzn000078	168.988	78.9583	1.29	79.0(100%), 71.0, 81.0	169.998	C3H7O6P	[M-H]-	Dihydroxyacetone phosphate	Others	C00111
Zmzn000079	199.002	78.9585	1.22	79.0(100%), 97.0, 97.0	200.009	C4H9O7P	[M-H]-	D-Erythrose-4-phosphate	Others	C00279
Zmzn000113	146.047	102.056	1.29	102.1(100%), 128.0, 146.0	147.053	C5H9NO4	[M-H]-	L-threo-3-Methylaspartate	Amino acids and derivatives	C03618
Zmzn002460	171.045	127.055	5.09	127.1(100%), 79.0, 126.9	172.052	C11H8O2	[M-H]-	1-Naphthoic acid	Organic acids	C14091
Zmzn002575	138.02	108.022	5.56	108.0(100%), 138.0, 92.0	139.027	C6H5NO3	[M-H]-	2-Nitrophenol	Phenolic acids	C01988
Note: Compounds identified with standards are marked with△.
