# Supplementary material for: Metabolomics analysis reveals the accumulation patterns of flavonoids and phenolic acids in quinoa (Chenopodium quinoa Willd.) grains of different colors
Source: Food Chem X. 2023 Feb 6;17:100594. doi: 10.1016/j.fochx.2023.100594 (PMC9945449; doi:10.1016/j.fochx.2023.100594)
Supplement: Supplementary data 3 [file mmc3.xlsx]

## Sheet: significant_compound_count
Class	Black vs. Red		Black vs. White		Red vs. White
	Up	Down	Up	Down	Up	Down
Flavonoids	25	48	16	12	46	23
Phenolic acids	23	18	11	26	4	25
Amino acids and derivatives	23	5	2	17	9	36
Lipids	24	0	9	5	5	34
Alkaloids	12	11	4	16	3	25
Others	16	4	5	11	6	27
Organic acids	13	6	5	10	3	18
Nucleotides and derivatives	8	4	3	19	6	29
Lignans and Coumarins	6	1	0	5	0	10
Terpenoids	3	0	2	4	4	3
Tannins	1	0	-	-	0	1
Total	154	97	57	125	86	231

## Sheet: Black_vs_Red
Differential metabolites between Black and Red
Index	Compounds	Class	Black1	Black2	Black3	Red1	Red2	Red3	VIP	Fold_Change	Log2FC	Type
pme3200	1-methylguanidine	Nucleotides and derivatives	73690	52049	63870	10661	12042	11168	1.20762	0.178636	-2.4849	down
pme2292	Putrescine	Alkaloids	165690	226150	245470	487750	529550	413700	1.15369	2.24538	1.16696	up
Lmgn002679	Phenol	Phenolic acids	3317.6	4668.9	5215.8	21607	20861	16216	1.19199	4.44498	2.15218	up
Lmqp000873	Succinic anhydride	Organic acids	640700	844440	909570	180020	238320	253870	1.19014	0.280706	-1.83287	down
pme2433	Diethanolamine	Alkaloids	97667	48143	48947	19498	20338	24412	1.10351	0.329888	-1.59995	down
mws0255	Cytosine	Nucleotides and derivatives	1534200	1618300	1709500	4052900	4199500	3250200	1.19865	2.36582	1.24234	up
pme0006	L-Proline	Amino acids and derivatives	885120	812140	891730	2468300	2594700	2132700	1.2132	2.77935	1.47475	up
mws0376	Fumaric acid	Organic acids	428860	667450	764140	207940	142420	179340	1.16158	0.284716	-1.8124	down
mws0192	Succinic acid	Organic acids	35026000	42281000	48306000	15772000	14438000	18584000	1.18632	0.388447	-1.36421	down
mws0470	Methylmalonic acid	Organic acids	39631000	45448000	51048000	17216000	16790000	19857000	1.19999	0.395682	-1.33759	down
pme3096	Aminomalonic acid	Organic acids	1590300	2030100	2135100	699300	636120	803250	1.19324	0.371587	-1.42823	down
pma0134	D-(-)-Threose	Others	277370	389710	338770	166680	172990	114720	1.13	0.451747	-1.14641	down
Lmbp000728	(S)-2-Phenyloxirane	Others	11563000	16574000	13648000	6695100	7594700	4455900	1.10472	0.448623	-1.15643	down
mws0628	4-Hydroxybenzaldehyde	Phenolic acids	5030700	6641100	7682400	1339000	1323700	1323200	1.20625	0.205945	-2.27967	down
Zmgn001989	3-Methylcatechol	Phenolic acids	4144.1	1454	2192.7	10943	12213	8796.3	1.13219	4.10129	2.03608	up
Rfmb319	Pipecolic acid	Amino acids and derivatives	6116900	5117400	6589300	2610900	2360400	2046100	1.18603	0.393714	-1.34478	down
Lmgn000160	3-Ureidopropionic Acid	Organic acids	49622	45400	45257	107900	101900	79965	1.18258	2.06563	1.04658	up
mws0219	L-Aspartic Acid	Amino acids and derivatives	13217000	12920000	13013000	4633800	5484900	5177100	1.21286	0.390697	-1.35588	down
mws0146	Nicotinic Acid Methyl Ester(Methyl Nicotinate)	Alkaloids	20308	16454	13453	37440	26734	47868	1.0766	2.23125	1.15785	up
pme1002	L-Tyramine	Amino acids and derivatives	7577500	10747000	9195600	4170500	4614500	2799600	1.12639	0.420951	-1.24828	down
pma0948	Phenylethanolamine	Alkaloids	2593700	3797800	3081400	1389500	1501300	1032400	1.1503	0.41415	-1.27178	down
Lmgn001670	Salicylic acid	Phenolic acids	2876900	3523600	3613400	67414	70326	65144	1.21959	0.0202602	-5.62521	down
Hmgn001653	Protocatechualdehyde	Phenolic acids	3736200	4594900	5419700	11997000	10359000	9904200	1.17342	2.34606	1.23024	up
Lmbn002862	3-Hydroxybenzoic Acid	Organic acids	1954100	2316600	2652500	8671100	7093200	7163600	1.19977	3.31175	1.72759	up
Lmbn001981	2,5-Dihydroxybenzaldehyde	Phenolic acids	3939400	4840400	5588800	11983000	10483000	10605000	1.17928	2.30162	1.20265	up
mws0749	4-Hydroxybenzoic acid	Phenolic acids	4790600	6135700	7177000	16939000	12566000	11253000	1.12554	2.25141	1.17083	up
Zmzn002575	2-Nitrophenol	Phenolic acids	56793	74072	79798	24799	26638	27918	1.19325	0.376692	-1.40854	down
Rfmb320	1-Methylpiperidine-2-carboxylic acid	Organic acids	70720	87401	82889	291870	244740	248610	1.20579	3.25804	1.704	up
MA10074217	4-Hydroxyquinoline	Alkaloids	107100	127070	170050	49553	50725	45700	1.17484	0.361135	-1.46939	down
mws0103	Indole-3-carboxaldehyde	Alkaloids	808370	1002400	1254200	452200	357370	326600	1.16026	0.370695	-1.43169	down
Lmbn001609	2-Acetyl-2-Hydroxybutanoic Acid	Organic acids	15491	10345	17873	42344	28621	30815	1.11077	2.32858	1.21945	up
Lmbn001676	3-Hydroxy-3-Methyl-2-Oxopentanoic Acid	Organic acids	28148	40226	30435	98824	62577	77588	1.13006	2.4187	1.27423	up
mws1050	O-Acetylserine	Amino acids and derivatives	131020	159590	158850	594630	541330	576870	1.21162	3.81086	1.93012	up
pme0014	L-Glutamic acid	Amino acids and derivatives	19768000	15262000	13575000	6597300	7937700	7930800	1.15584	0.462212	-1.11337	down
mws1024	p-Coumaraldehyde	Phenolic acids	44309	60030	88354	3306.9	4344.2	3504.4	1.20571	0.0578926	-4.11048	down
Lmxp001668	2-Methoxy-4-ethenylphenol	Phenolic acids	536750	510730	530860	226390	154790	172160	1.19233	0.350584	-1.51217	down
mws0182	p-Hydroxyphenyl acetic acid	Phenolic acids	16159	18633	33733	255410	130140	178200	1.17522	8.22692	3.04035	up
mws0458	Vanillin	Phenolic acids	4875200	6649300	6305200	3080500	2637400	2321500	1.16557	0.450899	-1.14912	down
pme2362	Mandelic acid	Phenolic acids	133550	193130	203650	19337	17886	19764	1.21295	0.107456	-3.21819	down
mws4002	Dopamine	Alkaloids	1564500	1579800	1477200	486560	649040	610980	1.20058	0.377925	-1.40383	down
mws0180	2,5-Dihydroxybenzoic acid; Gentisic Acid	Phenolic acids	3179900	4121500	4637800	41827	25283	39732	1.21711	0.00894884	-6.80408	down
mws0183	3,4-Dihydroxybenzoic acid (Protocatechuic acid)	Phenolic acids	6175900	7971100	8786400	61495	63908	60892	1.21932	0.0081233	-6.94372	down
pme0128	L-Alanyl-L-Alanine	Amino acids and derivatives	76789	121040	100250	13904	11320	10799	1.20985	0.120851	-3.0487	down
pme3382	N-Acetyl-L-threonine	Amino acids and derivatives	67577	64752	86609	209030	184010	163100	1.18847	2.54017	1.34493	up
pme1419	L-Methionine methyl ester	Amino acids and derivatives	14617	9933.4	11219	36880	22734	33125	1.13787	2.59269	1.37445	up
Lmbp000123	L-Homomethionine	Amino acids and derivatives	204080	213500	231770	673070	665230	590060	1.21483	2.96968	1.57031	up
pme1439	p-Coumaric acid	Phenolic acids	408940	499130	372990	178490	243000	196360	1.15751	0.482296	-1.05201	down
pme0021	L-Phenylalanine	Amino acids and derivatives	414240	454760	516910	1003500	936690	866520	1.19338	2.02517	1.01805	up
mws0467	3-(4-Hydroxyphenyl)-propionic acid	Phenolic acids	167900	154710	150590	57002	60240	57414	1.21581	0.369096	-1.43793	down
Lmrn003000	2-Hydroxy-3-phenylpropanoic acid	Organic acids	7000.7	7865.4	7827.8	42128	41020	34981	1.21603	5.20532	2.37999	up
pme2598	3,4-Dihydroxybenzeneacetic acid	Phenolic acids	1251500	1563300	1547600	127920	142530	135530	1.21836	0.0930635	-3.42564	down
Hmbp001276	Gallacetophenone	Phenolic acids	734210	973470	1023200	5908400	5356400	5235000	1.21007	6.04194	2.59501	up
mws0028	Vanillic acid	Phenolic acids	2380000	2724600	3964600	9236900	7652000	8108400	1.16501	2.75629	1.46273	up
Lmgn002555	2-Propylglutaric acid	Organic acids	88827	94344	81605	403860	305410	364980	1.20782	4.0572	2.02049	up
mws0242	Suberic Acid	Organic acids	77658	89468	103480	224370	212860	259600	1.19068	2.57507	1.36461	up
pme1651	Indole 3-acetic acid (IAA)	Alkaloids	31247	26169	29615	10707	9868.9	5440	1.14447	0.298927	-1.74214	down
Zmgn001448	2-Propylmalic Acid	Organic acids	241560	320380	368360	1172300	936130	946240	1.18501	3.28353	1.71525	up
Lmbn001754	3-Isopropylmalic Acid	Organic acids	319070	322250	478840	1228700	828160	1124800	1.15499	2.84036	1.50607	up
pmb3101	2-Isopropylmalic Acid	Organic acids	296450	321110	408170	1155900	1017300	947320	1.19776	3.04224	1.60514	up
mws0981	Isoxanthopterin	Nucleotides and derivatives	31382	42546	41801	74841	82673	89879	1.16591	2.13769	1.09605	up
mws1164	D-Fructose	Others	481710	521890	901340	1683800	1799400	2000500	1.14552	2.87867	1.5254	up
mws4170	D-Glucose	Others	555940	521540	791920	2219200	1732400	2114700	1.18464	3.24505	1.69824	up
pmf0138	D-Mannose	Others	426710	399480	723650	1543100	1427500	1599600	1.15778	2.94882	1.56014	up
pmf0139	D-Galactose	Others	349750	476170	561530	1927100	1617700	1701700	1.19003	3.7814	1.91892	up
MA10002917	2,4-Dinitrophenol	Phenolic acids	5421.4	5500.9	6373	1871	4098.9	2043.4	1.03621	0.463322	-1.10991	down
mws0237	Azelaic acid	Organic acids	2226900	2237600	2584000	6301000	6045100	4937600	1.19943	2.45211	1.29402	up
mws5041	L-Glycyl-L-isoleucine	Amino acids and derivatives	277350	281810	408050	1986200	1813300	1871800	1.20886	5.86357	2.55178	up
mws0736	N-Glycyl-L-leucine	Amino acids and derivatives	261730	279970	339330	1633000	1454100	1235000	1.20962	4.90574	2.29447	up
pme0122	N6-Acetyl-L-lysine	Amino acids and derivatives	110000	126400	121150	329840	341720	315750	1.21393	2.76132	1.46536	up
pmf0348	2,6-Dimethyl-7-octene-2,3,6-triol	Others	200960	258320	207940	526480	549490	422810	1.17312	2.24631	1.16755	up
Hmjp002337	Isoscopoletin (6-Hydroxy-7-Methoxycoumarin)	Lignans and Coumarins	332810	310150	463400	728210	680880	848660	1.1403	2.0407	1.02906	up
mws0014	Ferulic acid	Phenolic acids	380610	442650	346230	1325400	873880	779630	1.13678	2.54719	1.34891	up
Lmdn003756	Methyl caffeate	Phenolic acids	209290	244010	268050	77986	76148	83895	1.20986	0.329977	-1.59956	down
pme0534	Gluconic acid	Others	1413000	1929600	1429500	574220	743760	773720	1.16353	0.438319	-1.18995	down
Zmzn000079	D-Erythrose-4-phosphate	Others	17021	24289	24382	77672	51466	56291	1.15409	2.8227	1.49708	up
pmb0130	Acetryptine	Alkaloids	705960	184680	257270	32679	35957	35240	1.14044	0.0904914	-3.46608	down
pme0266	Sebacate	Organic acids	580.71	1162.6	1439.6	4519.5	3167.3	2325	1.05945	3.14549	1.65328	up
Zmtn001464	4,8-Dihydroxyquinoline-2-carboxylic acid	Organic acids	67629	81380	124530	18581	16753	16346	1.18924	0.188931	-2.40407	down
Zmgn002106	N-Acetyl-L-phenylalanine	Amino acids and derivatives	1063700	1416500	1665500	3309600	2517200	2610500	1.11663	2.03519	1.02517	up
MA10107783	3-[(1-Carboxyvinyl)oxy]benzoic acid	Phenolic acids	14677	14597	27005	112030	85633	73552	1.17312	4.81912	2.26877	up
Zmpn000199	D-Galactaric acid	Others	1530700	1470700	1563900	3903100	3231800	3304000	1.20767	2.28657	1.19319	up
Zmyn000108	D-Saccharic acid	Others	1331600	1532200	1838300	3691400	3684800	3240800	1.18478	2.25793	1.175	up
Hmcn000192	Sedoheptulose	Others	452660	451300	532550	1106900	971580	850550	1.18334	2.03899	1.02785	up
pmb2507	2-Deoxyribose-1-phosphate	Nucleotides and derivatives	697760	877070	1153900	368100	330560	324440	1.16447	0.374936	-1.41528	down
mws0863	2-Deoxyribose-5'-phosphate	Nucleotides and derivatives	87877	160410	146010	64840	40686	63629	1.06723	0.429004	-1.22094	down
pme0170	N-Acetyl-L-Arginine	Amino acids and derivatives	6436.7	9821.2	14585	29823	28704	20657	1.07714	2.56733	1.36027	up
Lmrj001698	L-Seryl-L-Isoleucine	Amino acids and derivatives	107530	114720	165380	755290	753260	581750	1.20156	5.39251	2.43096	up
mws2608	N-Acetyl-D-galactosamine	Others	173720	192120	227580	495090	704260	630320	1.18879	3.08326	1.62446	up
mws4174	N-Acetyl-D-mannosamine	Others	461360	429670	399060	1306200	1565200	1603900	1.21059	3.46898	1.79451	up
mws5042	L-Glycyl-L-phenylalanine	Amino acids and derivatives	127670	151220	181490	1057100	936940	909990	1.2114	6.3079	2.65716	up
mws0520	N-Acetyl-L-tyrosine	Amino acids and derivatives	15307	28690	18872	53026	75641	41991	1.08656	2.7145	1.44069	up
pme3882	2'-Deoxyuridine	Nucleotides and derivatives	22060	23915	39411	67749	57779	62124	1.11229	2.19769	1.13599	up
Lmhp001461	L-Prolyl-L-Leucine	Amino acids and derivatives	191990	259190	260630	1276600	956130	1094000	1.20059	4.67362	2.22454	up
Lmhp001670	L-Valyl-L-Leucine	Amino acids and derivatives	368080	515330	513990	1384100	1541500	954040	1.14796	2.77633	1.47318	up
pmb0490	p-Coumaroylputrescine	Alkaloids	4912.2	6928.8	4396.3	9399.7	13621	12768	1.10588	2.2041	1.14019	up
mws4176	L-Alanyl-L-Phenylalanine	Amino acids and derivatives	51150	54112	83660	165200	145850	109630	1.10317	2.22674	1.15493	up
Lmzn001925	3,4'-Dihydroxy-3'-methoxybenzenepentanoic acid	Phenolic acids	3800.3	3546.9	4019.9	18113	13558	12877	1.20568	3.91903	1.9705	up
mws1383	Lumichrome	Alkaloids	7731	5290.3	8822.5	30034	38202	32415	1.19734	4.60776	2.20407	up
pme3732	Cytidine	Nucleotides and derivatives	5248100	5059300	5678100	12335000	12454000	9857800	1.19649	2.16739	1.11596	up
ML10180524	Cytarabine	Nucleotides and derivatives	3190900	2547600	3213400	10565000	12483000	6147700	1.14248	3.2614	1.70549	up
pme2266	Biotin	Others	137920	113510	159380	374210	319300	310090	1.18779	2.44298	1.28864	up
Lmhp002031	L-Leucyl-L-Leucine	Amino acids and derivatives	260470	333430	294770	884130	1041100	546690	1.12901	2.78159	1.47591	up
mws0866	D-Glucose 6-phosphate	Others	15733	24511	24860	107460	102190	121070	1.19457	5.07987	2.34479	up
Lmhp001732	L-Prolyl-L-Phenylalanine	Amino acids and derivatives	78577	90389	99641	261540	321000	200580	1.17511	2.91549	1.54374	up
Lmlp003161	N-Feruloylputrescine	Alkaloids	10942	15349	22079	52467	31682	45604	1.08754	2.68251	1.42358	up
Lmhp002001	L-Valyl-L-Phenylalanine	Amino acids and derivatives	143100	185130	173870	538340	546990	284350	1.1054	2.7279	1.44779	up
pme1184	2'-Deoxyguanosine	Nucleotides and derivatives	3427900	4381700	5609100	9902300	10259000	9067300	1.14521	2.1782	1.12314	up
pma2172	Cinnamoyltyramine	Alkaloids	455040	599190	726350	23013	54514	22547	1.19066	0.056203	-4.15321	down
pme0376	Naringenin (5,7,4'-Trihydroxyflavanone)	Flavonoids	30659	35040	29106	2830.5	2634.1	4832.5	1.20509	0.108613	-3.20273	down
mws1038	Pantetheine	Others	55909	63546	65424	161800	144600	173790	1.20378	2.59732	1.37702	up
mws5035	L-Leucyl-L-phenylalanine	Amino acids and derivatives	104970	101380	123980	365760	371230	247950	1.1827	2.98168	1.57613	up
mws0629	L-Aspartyl-L-Phenylalanine	Amino acids and derivatives	115270	132800	106750	347710	430160	205450	1.10843	2.77132	1.47057	up
pmp001245	Feruloylcholine	Alkaloids	14791	12217	13510	62146	40844	34047	1.16834	3.38213	1.75793	up
pmp001252	p-Coumaroyltyramine	Alkaloids	5203000	6679600	7434400	343790	1280600	120770	1.09082	0.0903432	-3.46844	down
pmp000727	Feruloylhistamine	Alkaloids	380970	489680	352130	45602	38858	30157	1.21064	0.0937348	-3.41527	down
mws0064	Eriodictyol (5,7,3',4'-Tetrahydroxyflavanone)	Flavonoids	32442	32251	39387	2343.6	2227.6	2839.2	1.21705	0.0711991	-3.812	down
Zmyn004548	12-Oxo-phytodienoic acid	Lipids	18161	19084	22520	43682	40713	36899	1.19155	2.02952	1.02114	up
Lmbn005443	13-KODE; (9Z,11E)-13-Oxooctadeca-9,11-dienoic acid	Lipids	30468	37729	71563	253580	245620	242030	1.17132	5.30359	2.40697	up
pmb2786	9-Hydroxy-10,12,15-octadecatrienoic acid	Lipids	37068	33412	72687	275680	259270	231470	1.17712	5.35333	2.42044	up
pmb2787	9-Oxo-10E,12Z-octadecadienoic acid	Lipids	86892	109510	133060	260660	269590	230040	1.16527	2.30767	1.20644	up
Hmqp005411	9-Oxo-12Z-Octadecenoic acid	Lipids	353780	359820	398190	1136000	1178600	907500	1.2057	2.89812	1.53512	up
Hmqp005455	15(R)-Hydroxylinoleic Acid	Lipids	340640	359770	411350	1131600	1127300	914360	1.20467	2.85427	1.51312	up
Lmbn005662	9(10)-EpOME;(9R,10S)-(12Z)-9,10-Epoxyoctadecenoic acid	Lipids	30580	36919	38404	87998	93022	64228	1.16236	2.31578	1.2115	up
pmb2799	12,13-Epoxy-9-Octadecenoic Acid	Lipids	127890	149840	191480	552060	516360	483120	1.19604	3.30671	1.7254	up
pmp000001	Hispidulin (5,7,4'-Trihydroxy-6-methoxyflavone)	Flavonoids	36663	6666.7	35901	2197.1	3223.5	2288.5	1.05569	0.0972994	-3.36143	down
Zmhn001926	1-O-Salicyl-D-glucose	Phenolic acids	1151000	1966000	1365600	4082100	4101700	3269400	1.14051	2.55504	1.35334	up
Hmyp002315	3,5,7,4'-Tetrahydroxy-Coumaronochromone	Others	555610	781560	549830	49892	38170	38712	1.21523	0.0671828	-3.89576	down
mws0044	Dihydroquercetin(Taxifolin)	Flavonoids	122150	169010	147130	7963.9	6845.9	4938.3	1.2133	0.0450572	-4.4721	down
pmb2789	13S-Hydroperoxy-6Z,9Z,11E-octadecatrienoic acid	Lipids	40812	39939	62697	88176	122040	110070	1.12518	2.23277	1.15883	up
Lmqp002761	Alnusonol	Phenolic acids	339130	337950	418720	82619	90388	88941	1.21228	0.239047	-2.06463	down
mws0636	L-Phenylalanyl-L-phenylalanine	Amino acids and derivatives	18716	10814	13024	42470	49183	29492	1.13426	2.84685	1.50937	up
Hmjp005980	Cis-N-Feruloyltyramine	Alkaloids	5651600	4441300	5599100	12258000	14604000	6960000	1.03425	2.15537	1.10793	up
pmb0751	Trans-5-O-(p-Coumaroyl)shikimate	Phenolic acids	106650	93530	103610	43084	35022	24340	1.16096	0.337226	-1.56821	down
Zmhn001883	Vanillic acid-4-O-glucoside	Phenolic acids	414820	445100	662950	4070600	3548000	3512400	1.20731	7.30923	2.86972	up
Lmtn002565	1-O-Vanilloyl-D-Glucose	Phenolic acids	153690	176560	197960	55531	72463	48124	1.18045	0.333424	-1.58457	down
pmc0066	2'-Deoxyinosine-5'-monophosphate	Nucleotides and derivatives	19385000	17281000	16380000	7255500	8712400	9702900	1.17891	0.483935	-1.04712	down
mws0675	β-Nicotinamide mononucleotide	Nucleotides and derivatives	41330	31408	36426	117560	99307	93494	1.20082	2.84307	1.50745	up
pmb0776	N-Feruloyltryptamine	Alkaloids	13972	17128	14581	53371	85833	46771	1.17495	4.07117	2.02544	up
mws1015	Esculin (6,7-DihydroxyCoumarin-6-glucoside)	Lignans and Coumarins	56734	63720	70589	162440	136570	101480	1.12961	2.09633	1.06787	up
Zmhn001793	6-O-Caffeoyl-D-glucose	Phenolic acids	460510	268070	383420	3007400	2391500	1887100	1.197	6.55216	2.71197	up
mws0906	Coniferin	Phenolic acids	425920	332050	431680	3331500	2707200	2683000	1.21512	7.33132	2.87407	up
HJAP050	N-Feruloyl-3-methoxytyramine	Alkaloids	51178	41300	49567	7154600	9927600	3500600	1.2127	144.903	7.17895	up
pmb1562	1-Stearidonoyl-Glycerol	Lipids	17809	11579	20171	44453	46473	43872	1.167	2.71995	1.44358	up
pmb0770	N-Feruloylserotonin	Alkaloids	12760	13760	18197	59957	53518	55078	1.20384	3.76933	1.91431	up
Lmhp011562	1-α-Linolenoyl-glycerol	Lipids	359060	369680	443360	1411400	1252900	1005800	1.19692	3.13122	1.64672	up
Lmhp011388	2-α-Linolenoyl-glycerol	Lipids	93021	116510	151010	695240	614550	439570	1.18605	4.85204	2.27859	up
Lmhp012042	2-Linoleoylglycerol	Lipids	227930	266490	294950	635810	654940	479540	1.16779	2.24266	1.16521	up
Zmhn002422	1-O-Feruloyl-D-Glucose	Phenolic acids	1490200	1688400	1981200	10873000	8910600	8501200	1.21015	5.48176	2.45464	up
Zmhn002334	6-O-Feruloyl-D-glucose	Phenolic acids	1593400	1930500	1975800	10725000	9021600	9367200	1.21263	5.29371	2.40428	up
Hmgn002833	4-Ketopinoresinol	Others	6184.8	6174.1	7693.2	59432	52344	62554	1.21601	8.69385	3.12	up
mws0011	Syringin	Phenolic acids	100160	174170	106530	416760	372380	378210	1.15791	3.06504	1.6159	up
Zmhn002227	4-O-Glucosyl-sinapate	Phenolic acids	41952	38573	33958	132740	112340	97226	1.19804	2.99002	1.58015	up
pmb2940	1-O-Glucosyl sinapate	Phenolic acids	2453.2	17154	3793.5	110090	70607	114100	1.11258	12.5978	3.6551	up
HJN003	1-O-Sinapoyl-D-glucose	Phenolic acids	44097	33861	43807	438290	409590	349100	1.21721	9.83025	3.29723	up
pmn001423	Roseoside	Others	53540	62009	57032	557070	562970	524570	1.21843	9.5295	3.2524	up
Hmbn005456	1-O-Caffeoyl-3-O-p-coumaroylglycerol	Phenolic acids	11255	7268.1	8227.1	3488.5	1628.9	900.53	1.08124	0.224968	-2.15221	down
pmn001663	Syringaresinol	Lignans and Coumarins	4243.4	5809.9	7543.3	821.62	1347.7	3432.4	1.00879	0.318341	-1.65135	down
Cmbn007148	1-O-Feruloyl-3-O-caffeoylglycerol	Phenolic acids	65127	68057	93234	328070	363860	322450	1.20698	4.48012	2.16354	up
pme0321	Kaempferol-7-O-rhamnoside	Flavonoids	25658	24673	27751	88608	124090	103550	1.2085	4.0502	2.01799	up
Lmdp003509	Quercetin-3-O-xyloside (Reynoutrin)	Flavonoids	578130	771060	589910	23850	11707	19271	1.21249	0.028275	-5.14433	down
mws2186	Avicularin(Quercetin-3-O-α-L-arabinofuranoside)	Flavonoids	181430	270640	277270	18335	24722	33669	1.2004	0.105199	-3.2488	down
mws4183	Quercetin-3-O-arabinoside (Guaijaverin)	Flavonoids	679110	863580	692760	28058	29964	23757	1.21838	0.0365828	-4.77269	down
HJN087	Naringenin-4'-O-glucoside	Flavonoids	82552	84353	116090	31824	41092	26068	1.15519	0.349773	-1.51551	down
HJN055	Dihydrocharcone-4'-O-glucoside	Flavonoids	264010	181730	198280	50625	50199	39194	1.19543	0.217413	-2.20149	down
mws2118	Phloretin-2'-O-glucoside (Phlorizin)	Flavonoids	80570	53160	57480	11672	16246	11055	1.18673	0.203823	-2.29461	down
pmb0862	LysoPC 12:0	Lipids	1487.2	1139.7	1352.4	3122.3	3146.5	2884.1	1.20261	2.30013	1.20171	up
Hmpp003270	Luteolin-4'-O-glucoside	Flavonoids	163230	1169300	403980	2411700	2986900	2126200	1.00895	4.33329	2.11546	up
mws2209	Kaempferol-3-O-glucoside (Astragalin)	Flavonoids	132570	1072800	362620	2130200	2866800	2025000	1.00094	4.47834	2.16297	up
mws0913	Kaempferol-3-O-galactoside (Trifolin)	Flavonoids	32804	49410	64402	250390	197030	149090	1.15273	4.06852	2.0245	up
mws0045	Quercetin-3-O-rhamnoside(Quercitrin)	Flavonoids	129680	164540	152080	14598	12252	16996	1.21639	0.0982433	-3.3475	down
HJN086	Eriodictyol-3'-O-glucoside	Flavonoids	1109000	1387800	1598100	71320	48773	59612	1.21517	0.0438851	-4.51013	down
mws4053	Ursolic acid	Terpenoids	14955	15183	17761	77039	63237	59564	1.21071	4.17211	2.06078	up
mws4167	Luteolin-7-O-glucuronide	Flavonoids	10652	17704	13824	258440	103240	156290	1.18116	12.28	3.61824	up
Lmmp003767	Kaempferol-7-O-glucuronide	Flavonoids	124210	131840	129080	2557900	3559600	2659300	1.21778	22.7892	4.51028	up
pmp000579	Diosmetin-7-O-galactoside	Flavonoids	232090	223100	251390	993610	779320	642680	1.19558	3.41874	1.77346	up
mws0091	Quercetin-3-O-glucoside (Isoquercitrin)	Flavonoids	5577700	6869500	4882700	481150	399990	353030	1.21504	0.0712162	-3.81165	down
mws0856	Quercetin-4'-O-glucoside (Spiraeoside)	Flavonoids	4230700	5493600	4221500	375180	297580	293500	1.21686	0.0692868	-3.85128	down
mws1329	Quercetin-7-O-glucoside	Flavonoids	1682300	1886800	1917900	144780	115900	110980	1.21742	0.0677346	-3.88396	down
Lmhp008589	LysoPE 18:3(2n isomer)	Lipids	284840	292810	364740	673040	591270	711960	1.1814	2.09708	1.06838	up
Lmfn003760	Quercetin-4′-O-glucuronide	Flavonoids	1772000	1857700	1746100	60825	56243	46564	1.21857	0.0304386	-5.03795	down
Hmcp002207	Isorhamnetin-7-O-glucoside (Brassicin)	Flavonoids	428290	740670	537400	59652	87672	61453	1.20065	0.122352	-3.03089	down
Lmjp003044	Isorhamnetin-3-O-Glucoside	Flavonoids	441670	711200	571230	70972	74933	58561	1.20903	0.118593	-3.07591	down
pmb0880	LysoPE 18:0(2n isomer)	Lipids	7886.4	10161	11526	21946	20466	18601	1.15743	2.0631	1.04482	up
pmb0883	LysoPE 18:0	Lipids	76858	68360	78578	191580	182830	143300	1.19176	2.31331	1.20996	up
Lmsp005625	3-O-Methylellagic acid-4'-O-(5''-O-acetyl)arabinoside	Tannins	3795.4	5657.6	3941.6	10575	9676.7	8294.9	1.13486	2.1312	1.09167	up
Lmmn003398	Kaempferol-3-O-(6''-acetyl)glucoside	Flavonoids	22402	17665	17151	173700	299240	252280	1.20881	12.6747	3.66388	up
pmb0736	Tricin-7-O-Glucoside	Flavonoids	72428	77852	80591	14102	14229	12963	1.21844	0.178862	-2.48308	down
pmb3000	Chrysoeriol-7-O-(6''-acetyl)glucoside	Flavonoids	25404	31616	30828	9859.4	8364.6	3138.7	1.09645	0.243178	-2.03992	down
Lmhp008718	LysoPC 17:2	Lipids	13812	14269	16262	38176	30020	40480	1.1862	2.4508	1.29326	up
Hmln002199	Quercetin-3-O-(6''-acetyl)galactoside	Flavonoids	125100	169110	245200	23761	22714	13115	1.18229	0.110473	-3.17824	down
pmb0865	LysoPC 18:3(2n isomer)	Lipids	1964700	1767100	2085800	4270900	3374600	4609100	1.17291	2.10647	1.07483	up
Hmbn002692	6'-O-Feruloyl-D-sucrose	Phenolic acids	51099	61096	93248	287570	313170	310920	1.18784	4.43753	2.14976	up
mws0126	LysoPC 18:0	Lipids	647770	620010	691150	1663300	1870700	1488700	1.20884	2.564	1.3584	up
pmd0136	LysoPC 18:0(2n isomer)	Lipids	413950	488280	580870	1353700	1526200	1148300	1.18402	2.71607	1.44152	up
Lmhp007598	LysoPC 19:2(2n isomer)	Lipids	4588.9	5271.2	5920.5	12535	11699	13939	1.19363	2.41898	1.2744	up
Lmmp003817	Kaempferol-3-O-(6''-malonyl)glucoside	Flavonoids	185010	225870	260170	891680	915020	811920	1.20594	3.90227	1.96431	up
Lmdp004892	Kaempferol-3-O-(6''-malonyl)galactoside	Flavonoids	199620	225930	271750	840850	934860	885650	1.20846	3.81666	1.93231	up
pmb2228	LysoPC 19:0	Lipids	12576	10792	12188	76093	109000	103280	1.21304	8.11039	3.01977	up
pmp000589	Quercetin-7-O-(6''-malonyl)glucoside	Flavonoids	235450	391580	247880	31225	47119	30605	1.19744	0.124526	-3.00548	down
Rfmb25702	Pinoresinol-4-O-(6''-acetyl)glucoside	Lignans and Coumarins	12110	10197	13050	41105	33868	41883	1.2051	3.30503	1.72466	up
HJAP064	Isorhamnetin-3-O-(6''-malonylglucoside)	Flavonoids	269270	292450	304250	19898	15205	16223	1.21801	0.05927	-4.07656	down
Zmhp005139	Tamarixetin-3-O-(6''-malonyl)glucoside	Flavonoids	217110	260330	312630	12127	18180	12130	1.21117	0.053713	-4.21859	down
Lmmp003306	Quercetin-3-O-xylosyl(1→2)arabinoside	Flavonoids	83322	71279	81574	18062	16944	15344	1.21316	0.213189	-2.22979	down
Zmxp005470	Tricin-7-O-(6''-O-malonyl)glucoside	Flavonoids	2512	5221.1	4368.7	21859	17089	15030	1.15697	4.46033	2.15715	up
Lmpp003930	Apigenin-7-O-(6''-p-Coumaryl)glucoside	Flavonoids	16519	18859	16684	110250	87088	99377	1.21328	5.69926	2.51078	up
pme3227	Vitexin-2''-O-rhamnoside	Flavonoids	22118	19859	28359	72604	64523	78276	1.19534	3.06249	1.6147	up
mws0047	Apigenin-7-O-neohesperidoside (Rhoifolin)	Flavonoids	14925	19359	25512	122790	118020	111000	1.2017	5.8835	2.55668	up
pme0368	Apigenin-7-O-rutinoside (Isorhoifolin)	Flavonoids	20484	24988	29587	156060	166170	160500	1.21178	6.43134	2.68512	up
pme2493	Kaempferol-3,7-O-dirhamnoside (Kaempferitrin)	Flavonoids	24946	46490	52726	91876	116580	77165	1.044	2.30039	1.20188	up
Hmcp001769	Quercetin-3-O-rhamnosyl(1→2)arabinoside	Flavonoids	51492	72662	48318	13298	10561	11682	1.20456	0.206068	-2.27881	down
HJAP148	Kaempferol-3-O-sambubioside	Flavonoids	158900	134670	216370	5076200	5112000	3587600	1.21532	27.0146	4.75566	up
Lmqn001932	Syringaresinol-4'-O-glucoside	Lignans and Coumarins	42320	51353	49868	161570	172400	168440	1.21238	3.50011	1.8074	up
pmb4486	Hordatine B	Alkaloids	2263.6	2954.2	6565.8	17166	15647	11202	1.09947	3.73528	1.90121	up
pmb0492	N',N'',N'''-p-Coumaroyl-cinnamoyl-caffeoyl spermidine	Alkaloids	71417	86619	99313	276710	253660	294880	1.19908	3.20673	1.68111	up
pmp001288	Acacetin-7-O-rutinoside (Linarin)	Flavonoids	1861700	2715300	1845900	388890	453250	646250	1.18512	0.231732	-2.10947	down
Hmcp001829	Quercetin-3,7-Di-O-rhamnoside	Flavonoids	70046	104420	82716	13797	12614	17220	1.20808	0.16965	-2.55936	down
Lmsn002815	Kaempferol-3-O-rutinoside(Nicotiflorin)	Flavonoids	985890	996820	1442600	21626000	19921000	15598000	1.21418	16.6832	4.06032	up
Lmjp002596	Quercetin-3-O-sambubioside	Flavonoids	1763900	2011900	2783600	438070	354740	511790	1.19438	0.19889	-2.32996	down
Hmjp003008	Luteolin-7-O-glucuronide-5-O-rhamnoside	Flavonoids	114460	123600	176530	639560	1135200	1221700	1.18376	7.22753	2.8535	up
mws1661	Diosmetin-7-O-rutinoside (Diosmin)	Flavonoids	792690	950490	1199400	55540	57984	78724	1.21275	0.0653331	-3.93604	down
Lmbp002336	Quercetin-3-O-(2''-O-rhamnosyl)galactoside	Flavonoids	109270	123340	144860	19318	14272	16598	1.21217	0.132959	-2.91095	down
Lmjp002461	Quercetin-3-O-neohesperidoside	Flavonoids	17795000	22044000	24694000	3041600	3799100	5156700	1.19612	0.185911	-2.42732	down
mws0059	Quercetin-3-O-rutinoside (Rutin)	Flavonoids	2209900	2860100	3003900	468130	493330	458060	1.21347	0.175816	-2.50786	down
Lmmp003091	Quercetin-3-O-(4''-O-glucosyl)rhamnoside	Flavonoids	4555900	5603200	6319500	527250	326570	578780	1.20645	0.086937	-3.52389	down
Rfmb26201	Syringaresinol-4'-O-(6''-acetyl)glucoside	Lignans and Coumarins	500310	586000	652730	1424500	1149500	1507900	1.17597	2.34721	1.23095	up
Hmjp002999	Isorhamnetin-3-O-rutinoside (Narcissin)	Flavonoids	263350	388910	263020	59690	29336	71581	1.1634	0.175473	-2.51068	down
HJN051	Tamarixetin-3-O-rutinoside	Flavonoids	83259	165520	120770	25664	14337	33282	1.14618	0.198304	-2.33422	down
pme1540	Isorhamnetin-3-O-neohesperidoside	Flavonoids	911740	1072000	1158900	102560	123580	152990	1.21199	0.120641	-3.05121	down
Lmsp004721	Tamarixetin-3-O-glucoside-7-O-rhamnoside	Flavonoids	228070	200530	382310	56928	34629	59968	1.16235	0.186858	-2.41999	down
Lmsp004045	Isorhamnetin-3-O-glucoside-7-O-rhamnoside	Flavonoids	917440	1164600	1350300	119860	111110	157790	1.21005	0.113264	-3.14224	down
Lmsp003939	Isorhamnetin-3-O-galactoide-7-O-rhamnoside	Flavonoids	876210	1177200	1363100	119630	95184	147990	1.2069	0.106191	-3.23526	down
Hmqp003184	Luteolin-7-O-(6''-malonyl)glucoside-5-O-arabinoside	Flavonoids	11402	6210.6	8936.1	58523	45284	41482	1.19273	5.47255	2.45221	up
Lmhp009190	2-Linoleoylglycerol-1,3-di-O-glucoside	Lipids	666.73	1249	1376.5	2605.3	1820.6	2271.7	1.00617	2.03437	1.02458	up
Lmmn004145	3-O-(2-O-Acetyl-glucosyl)oleanolic acid	Terpenoids	159490	168090	193270	618890	507470	518040	1.20749	3.15715	1.65862	up
Hmlp003185	Luteolin-7-O-(6''-malonyl)glucoside-5-O-rhamnoside	Flavonoids	137850	65661	136940	345840	364990	344520	1.13665	3.09986	1.6322	up
Lmmp003266	Quercetin-3-O-(2''-malonyl)glucoside-7-O-arabinoside	Flavonoids	78884	96616	118700	8202.2	8770.8	11418	1.21091	0.0965024	-3.37329	down
pmn001370	Pinoresinol-4,4'-O-di-O-glucoside	Lignans and Coumarins	4079.9	3006	4064	17463	17876	18148	1.21329	4.79708	2.26216	up
Xmyp004678	Kaempferol-3-O-(2-O-Xylosyl-6-O-Rhamnosyl)Glucoside	Flavonoids	1428600	1484100	1772000	8586400	8882800	5524200	1.19682	4.90819	2.29519	up
pmb0680	Vitexin-7-O-(6''-p-coumaroyl)glucoside	Flavonoids	280520	245840	358150	600660	642710	760760	1.16577	2.26581	1.18003	up
HJAP061	Quercetin-3-O-(2''-O-arabinosyl)rutinoside	Flavonoids	20490000	14485000	21972000	4179000	3940000	6193800	1.17435	0.251335	-1.99231	down
Hmqp002870	Luteolin-7-O-Sophoroside-5-O-arabinoside	Flavonoids	865220	802250	961120	2183000	1779900	1930600	1.19934	2.24208	1.16484	up
Lmpp003268	Kaempferol-3-O-rutinoside-7-O-glucoside	Flavonoids	44738	50953	52811	188890	136610	175080	1.19817	3.37086	1.75312	up
Lnrp102163	Quercetin-3-O-rutinoside-7-O-rhamnoside	Flavonoids	17064000	22932000	19981000	3574800	3199000	5410800	1.19568	0.203155	-2.29935	down
HJAP127	Quercetin-3-O-(2''-O-Rhamnosyl)rutinoside	Flavonoids	18265000	20185000	21152000	3093000	3654400	4076200	1.21449	0.181598	-2.46118	down
pmn001505	Oleanolic acid-3-O-xylosyl(1→3)glucuronide	Terpenoids	68042	100320	86491	313810	323940	242050	1.18597	3.45219	1.78751	up
HJAP128	Isorhamnetin-3-O-rutinoside-7-O-rhamnoside	Flavonoids	859050	1360700	1713500	98024	90772	148890	1.1975	0.0858542	-3.54197	down
Lmmp002334	Quercetin-3-O-rutinoside-7-O-glucoside	Flavonoids	236960	198470	213610	22009	10104	25862	1.1892	0.0893242	-3.4848	down
Lmmp002755	Quercetin-7-O-rutinoside-4'-O-glucoside	Flavonoids	73587	143560	144340	11322	15970	28195	1.15223	0.153497	-2.70372	down
pme2746	Riboflavin 5'-Adenosine Diphosphate	Nucleotides and derivatives	34902	45838	42158	118090	105960	109610	1.19894	2.71493	1.44092	up
Lmhp002374	Quercetin-3-O-glucosyl(1→4)rhamnoside-7-O-rutinoside	Flavonoids	565490	653320	654140	33288	27379	58710	1.20642	0.0637374	-3.97172	down
Lmtp000829	Betanin (Betanidin-5-O-glucoside)	Alkaloids	383000	187000	291000	97500	118000	131000	1.08	0.403	-1.31	down

## Sheet: Black_vs_White
Differential metabolites between Black and White
Index	Compounds	Class	Black1	Black2	Black3	White1	White2	White3	VIP	Fold_Change	Log2FC	Type
pmb0782	Piperidine	Alkaloids	5833900	6303900	6380800	2174400	2065900	3646800	1.19572	0.425902	-1.23141	down
pme2292	Putrescine	Alkaloids	165690	226150	245470	492730	479530	555240	1.24286	2.39679	1.26111	up
pme3011	γ-Aminobutyric acid	Organic acids	1686900	1528500	1668600	681530	618330	524990	1.27301	0.373638	-1.42029	down
pme3017	2-Aminoisobutyric acid	Organic acids	2352300	2122800	2139700	5092900	5048100	4941200	1.28529	2.28007	1.18908	up
pmb0484	Choline	Alkaloids	4741000	4616000	4524100	11696000	11701000	11073000	1.28892	2.48323	1.31222	up
pme0048	2-Aminoethanesulfinic acid	Organic acids	30107	27398	18722	12070	10812	10312	1.21509	0.435463	-1.19938	down
pme0006	L-Proline	Amino acids and derivatives	885120	812140	891730	431810	335490	419420	1.26557	0.458372	-1.12541	down
mws0376	Fumaric acid	Organic acids	428860	667450	764140	239080	190290	450080	1.01555	0.472708	-1.08098	down
mws0256	L-Valine	Amino acids and derivatives	7057900	7710700	8135800	2501900	2725100	3842800	1.23888	0.395985	-1.33648	down
pme3096	Aminomalonic acid	Organic acids	1590300	2030100	2135100	902380	990250	941500	1.24045	0.492421	-1.02204	down
mws0230	L-Threonine	Amino acids and derivatives	929110	710100	635810	1715400	1730700	1419200	1.21982	2.13857	1.09665	up
pma0134	D-(-)-Threose	Others	277370	389710	338770	53368	39568	70029	1.26577	0.162017	-2.62578	down
Lmbn002644	4-Methylbenzaldehyde	Others	59708	70922	65647	9423.5	13403	8347.4	1.27047	0.158826	-2.65448	down
Lmbp000728	(S)-2-Phenyloxirane	Others	11563000	16574000	13648000	2463200	1931200	2492800	1.27815	0.164825	-2.601	down
pmb0069	Benzamide	Phenolic acids	494820	652190	664830	173020	125820	191820	1.25649	0.270808	-1.88466	down
mws0491	Phenethylamine	Alkaloids	1230200	1568100	1842200	459120	333800	479450	1.25198	0.274188	-1.86676	down
mws0133	Nicotinamide	Others	535520	629100	909510	279580	308920	397950	1.14031	0.475597	-1.07219	down
ML10179289	2-Phenylethanol	Phenolic acids	360370	422640	555750	139470	66104	162560	1.18036	0.274981	-1.86259	down
Zmgn001989	3-Methylcatechol	Phenolic acids	4144.1	1454	2192.7	4131.9	6345.9	6123.6	1.00539	2.1309	1.09146	up
mws0251	Thymine	Nucleotides and derivatives	29255	26881	33382	9379.9	8024.2	10104	1.27608	0.307291	-1.70232	down
mws0263	5-Oxo-L-Proline	Amino acids and derivatives	22010	15320	20367	6415.6	4508.1	2844.2	1.21764	0.238624	-2.06719	down
Rfmb319	Pipecolic acid	Amino acids and derivatives	6116900	5117400	6589300	1738800	2251700	2536100	1.24481	0.366177	-1.44939	down
mws0258	L-Isoleucine	Amino acids and derivatives	1977100	2256900	2404300	753020	764080	1253000	1.20209	0.417291	-1.26088	down
mws0227	L-Leucine	Amino acids and derivatives	2465700	2724000	2670200	903010	898410	1598200	1.18342	0.432527	-1.20914	down
pmp001198	6-Deoxyfagomine	Alkaloids	8468400	9284200	9827300	3048800	3320000	5119400	1.21124	0.416542	-1.26346	down
pme2527	L-Ornithine	Amino acids and derivatives	181000	165870	256170	93616	103640	92604	1.19757	0.480665	-1.0569	down
pmb0374	2-Aminopurine	Nucleotides and derivatives	532270	665040	765960	208260	193290	269390	1.24453	0.341746	-1.549	down
pme1002	L-Tyramine	Amino acids and derivatives	7577500	10747000	9195600	1617500	1146900	1638000	1.2748	0.15997	-2.64412	down
pma0948	Phenylethanolamine	Alkaloids	2593700	3797800	3081400	525310	436650	544550	1.27886	0.159034	-2.6526	down
Lmgn001670	Salicylic acid	Phenolic acids	2876900	3523600	3613400	39795	37552	38929	1.28965	0.0116115	-6.42831	down
Zmzn002575	2-Nitrophenol	Phenolic acids	56793	74072	79798	35257	34791	34861	1.23161	0.497994	-1.0058	down
pmb0764	4-Methyl-5-thiazoleethanol	Others	84702	124390	157560	29588	26198	21188	1.24299	0.209937	-2.25197	down
mws0567	4-Guanidinobutyric acid	Organic acids	377060	388420	353700	194440	142390	156980	1.26201	0.441225	-1.18041	down
Lmbn001676	3-Hydroxy-3-Methyl-2-Oxopentanoic Acid	Organic acids	28148	40226	30435	75351	53338	71204	1.17898	2.02302	1.01651	up
Zmyn000247	2-Hydroxyglutaric Acid	Organic acids	134730	152410	246030	88885	74756	92148	1.12485	0.479751	-1.05964	down
mws1024	p-Coumaraldehyde	Phenolic acids	44309	60030	88354	23830	20116	21207	1.19651	0.338118	-1.5644	down
mws0262	L-Tartaric acid	Organic acids	36632	56533	38220	125630	69985	70784	1.05516	2.02762	1.01979	up
Lmxp001668	2-Methoxy-4-ethenylphenol	Phenolic acids	536750	510730	530860	10946	29415	16382	1.26911	0.0359511	-4.79782	down
pme1109	Guanine	Nucleotides and derivatives	13305000	13869000	16326000	5465500	5961400	6336900	1.26966	0.408363	-1.29208	down
pme0183	Isoguanine	Nucleotides and derivatives	1980600	2164600	2938100	1086400	1083900	1260700	1.20886	0.484379	-1.04579	down
mws0182	p-Hydroxyphenyl acetic acid	Phenolic acids	16159	18633	33733	73276	107960	106210	1.22505	4.19476	2.06859	up
mws0458	Vanillin	Phenolic acids	4875200	6649300	6305200	2170500	2160800	2186400	1.26533	0.365553	-1.45185	down
pme2362	Mandelic acid	Phenolic acids	133550	193130	203650	28537	31779	34992	1.26979	0.179715	-2.47622	down
mws0444	3-Aminosalicylic acid	Phenolic acids	40745	40338	61082	15492	22265	18625	1.19921	0.396596	-1.33426	down
mws4002	Dopamine	Alkaloids	1564500	1579800	1477200	114720	114310	105310	1.29029	0.0723445	-3.78897	down
mws0180	2,5-Dihydroxybenzoic acid; Gentisic Acid	Phenolic acids	3179900	4121500	4637800	38868	50057	55316	1.28637	0.0120813	-6.37108	down
mws0183	3,4-Dihydroxybenzoic acid (Protocatechuic acid)	Phenolic acids	6175900	7971100	8786400	125910	139820	105400	1.2865	0.0161829	-5.94938	down
pme0128	L-Alanyl-L-Alanine	Amino acids and derivatives	76789	121040	100250	25214	37327	25428	1.22899	0.29512	-1.76063	down
mws0005	Tryptamine	Alkaloids	421450	624350	385880	70080	264690	141210	1.06026	0.332463	-1.58874	down
mws1346	DL-2-Aminoadipic acid	Alkaloids	1354200	1341700	1227300	397380	421710	461250	1.28578	0.326351	-1.6155	down
pme1439	p-Coumaric acid	Phenolic acids	408940	499130	372990	144270	111810	93178	1.25857	0.272632	-1.87497	down
mws0159	Phenylpyruvic acid	Organic acids	53632	65423	56996	14551	10638	20034	1.24842	0.256874	-1.96086	down
Lmbn002739	3-Hydroxycinnamic Acid	Phenolic acids	2976500	3314700	3527500	499260	475460	604030	1.28483	0.16079	-2.63675	down
pmb0142	Caffeic aldehyde	Phenolic acids	25014	22395	27824	13604	9142.8	10395	1.2327	0.440522	-1.18271	down
Lmmn001643	2-Hydroxycinnamic acid	Organic acids	2742400	2854700	2820700	317500	418250	480510	1.27966	0.144487	-2.79099	down
pme3083	2-(Formylamino)benzoic acid	Phenolic acids	343750	281440	284370	93394	116210	113270	1.26922	0.354978	-1.4942	down
pmb0037	Hordenine	Alkaloids	13834	10237	14189	4354.4	4126.4	3019.4	1.24815	0.30058	-1.73418	down
mws0467	3-(4-Hydroxyphenyl)-propionic acid	Phenolic acids	167900	154710	150590	44293	47569	68278	1.25428	0.338419	-1.56312	down
Lmrn003000	2-Hydroxy-3-phenylpropanoic acid	Organic acids	7000.7	7865.4	7827.8	12281	14596	20301	1.1872	2.07888	1.05581	up
pme2598	3,4-Dihydroxybenzeneacetic acid	Phenolic acids	1251500	1563300	1547600	82476	87238	131690	1.28116	0.0690913	-3.85535	down
Hmbp001276	Gallacetophenone	Phenolic acids	734210	973470	1023200	3000700	3126100	3650000	1.27086	3.58009	1.84	up
pme1383	Pyridoxine	Others	839870	964050	1005200	280030	285200	361120	1.27062	0.329765	-1.60049	down
Lmbn003524	9-Oxononanoic acid	Organic acids	10653	6889.1	5604.2	21539	25037	29497	1.21565	3.28662	1.7166	up
pme0253	N-Acetyl-L-leucine	Amino acids and derivatives	58268	83105	83406	9650.2	15291	26024	1.19585	0.226735	-2.14092	down
mws1013	Esculetin	Lignans and Coumarins	157900	247070	224100	45659	50557	44232	1.26455	0.223263	-2.16318	down
mws1195	p-Coumaric acid methyl ester	Phenolic acids	8457.4	9729.4	8549.5	3286.7	2194.8	3268.5	1.25767	0.32727	-1.61144	down
mws2212	Caffeic acid	Phenolic acids	181250	226460	281600	50098	58480	64304	1.25847	0.250804	-1.99537	down
Hmtn001288	Methyl 2,4-dihydroxyphenylacetate	Phenolic acids	9857.1	15263	9365.6	34814	29311	75302	1.15163	4.04304	2.01544	up
mws0214	D-Sorbitol	Others	141730	168230	216320	84763	69493	78280	1.22091	0.441848	-1.17838	down
pme0137	N-Acetyl-L-Glutamine	Amino acids and derivatives	5876.3	5201.6	10684	15336	20615	19285	1.16734	2.5382	1.3438	up
mws5041	L-Glycyl-L-isoleucine	Amino acids and derivatives	277350	281810	408050	100610	94961	205490	1.10803	0.414658	-1.27001	down
pme0075	N-Acetyl-L-glutamic acid	Amino acids and derivatives	151570	190680	290670	78549	66043	97579	1.16391	0.382625	-1.386	down
pme0278	2,6-Diaminooimelic acid	Organic acids	58777	49488	47375	27487	16599	28600	1.17668	0.467014	-1.09846	down
mws0014	Ferulic acid	Phenolic acids	380610	442650	346230	84123	104690	139940	1.2515	0.281108	-1.8308	down
Lmdn003756	Methyl caffeate	Phenolic acids	209290	244010	268050	69565	62446	65125	1.2803	0.273288	-1.87151	down
mws0027	Syringic acid	Phenolic acids	14338	15132	10603	6351.5	5180.9	4837.1	1.23825	0.408492	-1.29162	down
pmb2497	4-Hydroxy-3-methoxymandelate	Phenolic acids	22659	19305	36398	10355	11393	15905	1.07859	0.480501	-1.05739	down
Zmzn000079	D-Erythrose-4-phosphate	Others	17021	24289	24382	7493.8	4442	13956	1.07116	0.394139	-1.34322	down
pmb0130	Acetryptine	Alkaloids	705960	184680	257270	52837	153870	84037	1.01332	0.253281	-1.98119	down
mws1014	Fraxetin (7,8-Dihydroxy-6-methoxycoumarin)	Lignans and Coumarins	149090	185730	212740	92092	52090	81872	1.18227	0.412839	-1.27635	down
MA10107783	3-[(1-Carboxyvinyl)oxy]benzoic acid	Phenolic acids	14677	14597	27005	33175	45180	49866	1.13584	2.27831	1.18796	up
Zmgn003633	12-Oxo-10E-Dodecenoic Acid	Lipids	4197.8	6032.5	6275.9	2157.2	2558.6	3102.3	1.17379	0.473646	-1.07812	down
pmb2507	2-Deoxyribose-1-phosphate	Nucleotides and derivatives	697760	877070	1153900	178410	274950	303540	1.21586	0.277382	-1.85006	down
mws0863	2-Deoxyribose-5'-phosphate	Nucleotides and derivatives	87877	160410	146010	28537	35995	49710	1.19472	0.289736	-1.78719	down
pme1194	2'-Deoxycytidine	Nucleotides and derivatives	230080	302500	390310	47739	43427	49547	1.27059	0.15247	-2.7134	down
pme3882	2'-Deoxyuridine	Nucleotides and derivatives	22060	23915	39411	7990.7	6533.7	7758.6	1.23631	0.260968	-1.93806	down
pmb0490	p-Coumaroylputrescine	Alkaloids	4912.2	6928.8	4396.3	12863	8723.7	15288	1.13136	2.27099	1.18332	up
mws4176	L-Alanyl-L-Phenylalanine	Amino acids and derivatives	51150	54112	83660	26427	15786	32820	1.12653	0.397164	-1.33219	down
Lmzn001925	3,4'-Dihydroxy-3'-methoxybenzenepentanoic acid	Phenolic acids	3800.3	3546.9	4019.9	8830.5	6291.2	10780	1.19071	2.27866	1.18818	up
pme0264	Thymidine	Nucleotides and derivatives	461900	750720	625450	94015	99642	148120	1.255	0.185943	-2.42706	down
Lmhp002031	L-Leucyl-L-Leucine	Amino acids and derivatives	260470	333430	294770	133630	101980	147640	1.23693	0.431262	-1.21336	down
pmb2591	N-Acetyl-L-Tryptophan	Amino acids and derivatives	4162700	5873300	6814600	1715700	2154400	2086900	1.22373	0.353519	-1.50014	down
pme3961	2'-Deoxyadenosine	Nucleotides and derivatives	6605900	8919800	10215000	1320900	597160	787240	1.25922	0.105098	-3.25019	down
mws0120	Choline Alfoscerate	Lipids	6164400	3516100	3932000	10929000	9626200	7070900	1.10537	2.02947	1.0211	up
pme1187	5-Methyluridine	Nucleotides and derivatives	18581	19589	19912	3272.2	3135.3	5809	1.25428	0.210332	-2.24926	down
pme3313	D-Fructose 6-phosphate	Others	157780	98106	162010	406090	450890	523350	1.239	3.30305	1.7238	up
Lmhp001732	L-Prolyl-L-Phenylalanine	Amino acids and derivatives	78577	90389	99641	45269	28745	37180	1.22843	0.413965	-1.27242	down
Lmhp002001	L-Valyl-L-Phenylalanine	Amino acids and derivatives	143100	185130	173870	98941	61152	86479	1.18321	0.491081	-1.02597	down
pme1184	2'-Deoxyguanosine	Nucleotides and derivatives	3427900	4381700	5609100	1135800	882700	1190500	1.25463	0.239144	-2.06405	down
pme0230	Adenosine	Nucleotides and derivatives	2493000	2735000	2981500	1250300	1260500	1351900	1.27403	0.470516	-1.08768	down
pma2172	Cinnamoyltyramine	Alkaloids	455040	599190	726350	44192	45899	68679	1.27307	0.0891676	-3.48734	down
mws0362	Heptadecanoic acid	Lipids	28363	31597	34031	94016	84671	77465	1.27708	2.72528	1.44641	up
Lmmn003323	2-Hydroxyhexadecanoic acid	Organic acids	2332000	3464800	2799200	1091100	1112800	1285100	1.24167	0.405886	-1.30085	down
Hmhp001812	2'-O-Methyladenosine	Nucleotides and derivatives	4884800	4996800	6031200	1904300	1947400	2461300	1.25719	0.396725	-1.33379	down
pmp001252	p-Coumaroyltyramine	Alkaloids	5203000	6679600	7434400	279470	260630	385300	1.28342	0.047906	-4.38365	down
mws1094	Aromadendrin (Dihydrokaempferol)	Flavonoids	22885	27215	38064	8602.5	11001	9157.6	1.22809	0.326223	-1.61607	down
mws0064	Eriodictyol (5,7,3',4'-Tetrahydroxyflavanone)	Flavonoids	32442	32251	39387	5719.6	5709.8	4861.6	1.28363	0.156524	-2.67555	down
Lmqp000329	5-Aminoimidazole ribonucleotide	Nucleotides and derivatives	5142400	5272900	4952300	1365100	1765900	2332100	1.23797	0.355495	-1.4921	down
mws0044	Dihydroquercetin(Taxifolin)	Flavonoids	122150	169010	147130	14331	16318	31618	1.24929	0.142068	-2.81535	down
Lmqp002761	Alnusonol	Phenolic acids	339130	337950	418720	36110	52231	80620	1.24972	0.15419	-2.69722	down
Zmjn004133	9S-Hydroperoxy-10E,12Z-octadecadienoic acid	Lipids	143290	140170	158510	68475	58420	60145	1.27813	0.423196	-1.2406	down
mws1433	N-Feruloyltyramine	Alkaloids	12580000	10880000	13106000	3222700	3180400	4825000	1.25453	0.307064	-1.70339	down
Hmjp005980	Cis-N-Feruloyltyramine	Alkaloids	5651600	4441300	5599100	1461400	777910	1238700	1.25227	0.221642	-2.1737	down
pmb0751	Trans-5-O-(p-Coumaroyl)shikimate	Phenolic acids	106650	93530	103610	16980	13573	20931	1.27962	0.169472	-2.56088	down
pme3174	Cytidine 5'-monophosphate(Cytidylic acid)	Nucleotides and derivatives	151370	120220	150860	69834	57466	82743	1.21556	0.497202	-1.0081	down
mws0983	N-Oleoylethanolamine	Alkaloids	2132100	2610300	2496100	1067600	1042400	1010800	1.27456	0.431139	-1.21377	down
mws0884	Cyclic 3',5'-Adenylic acid	Nucleotides and derivatives	120510	123780	107930	38185	45195	69338	1.19197	0.433587	-1.20561	down
Zmhn001883	Vanillic acid-4-O-glucoside	Phenolic acids	414820	445100	662950	1601300	1851300	2242000	1.25177	3.73939	1.9028	up
pmn001694	9,10,13-Trihydroxy-11-Octadecenoic Acid	Lipids	716370	756810	807800	301070	295180	543340	1.13272	0.499605	-1.00114	down
Lmbn003970	9,12,13-TriHOME; 9(S),12(S),13(S)-Trihydroxy-10(E)-octadecenoic acid	Lipids	1061500	1161600	1267700	459510	475890	798170	1.15184	0.496611	-1.00981	down
pmb0789	Pyridoxine-5'-O-glucoside	Others	89096	109310	99256	26239	31623	30716	1.2766	0.297579	-1.74865	down
Lmyn007622	9,10,18-Trihydroxystearic acid	Lipids	3683.8	3995.1	5171.2	27536	43515	22074	1.26367	7.24703	2.85739	up
mws0675	β-Nicotinamide mononucleotide	Nucleotides and derivatives	41330	31408	36426	20420	10268	17487	1.15455	0.441308	-1.18014	down
Zmyn000083	D-Glucose 1,6-bisphosphate	Others	3884	4185.9	5306.5	8766.8	13225	9680.8	1.22269	2.3678	1.24355	up
mws1015	Esculin (6,7-DihydroxyCoumarin-6-glucoside)	Lignans and Coumarins	56734	63720	70589	19020	14105	28507	1.21624	0.322608	-1.63215	down
HJAP050	N-Feruloyl-3-methoxytyramine	Alkaloids	51178	41300	49567	326940	118180	287570	1.18114	5.15815	2.36685	up
Zmln000899	Syringaldehyde-4-O-glucoside	Phenolic acids	56638	66851	75580	9763.4	7668.6	5115.3	1.26727	0.113264	-3.14224	down
Hmgn002833	4-Ketopinoresinol	Others	6184.8	6174.1	7693.2	1341.5	1229	1642.3	1.27755	0.210093	-2.2509	down
mws0232	Riboflavin (Vitamin B2)	Others	216060	206750	240880	51745	54565	70996	1.27387	0.267152	-1.90427	down
pmb2940	1-O-Glucosyl sinapate	Phenolic acids	2453.2	17154	3793.5	45651	66268	43546	1.13874	6.6436	2.73197	up
HJN003	1-O-Sinapoyl-D-glucose	Phenolic acids	44097	33861	43807	201400	163780	248760	1.26676	5.04201	2.334	up
pmn001423	Roseoside	Others	53540	62009	57032	277970	254240	315390	1.28382	4.91132	2.29611	up
Hmbn005456	1-O-Caffeoyl-3-O-p-coumaroylglycerol	Phenolic acids	11255	7268.1	8227.1	54889	54446	69676	1.27221	6.69195	2.74243	up
pme3007	Uridine 5'-diphosphate	Nucleotides and derivatives	36615	35286	44090	19294	19304	17303	1.25824	0.481943	-1.05307	down
mws1430	Lupenone	Terpenoids	40438	58773	59049	24240	9472.3	11780	1.1717	0.287453	-1.7986	down
pme2117	Adenosine 5'-diphosphate	Nucleotides and derivatives	87617	73412	89320	201610	258210	290260	1.2602	2.99614	1.5831	up
pme0321	Kaempferol-7-O-rhamnoside	Flavonoids	25658	24673	27751	1136.3	4613.2	2694.2	1.21351	0.108139	-3.20904	down
Lmdp003509	Quercetin-3-O-xyloside (Reynoutrin)	Flavonoids	578130	771060	589910	138230	183570	158550	1.26853	0.247718	-2.01323	down
mws4183	Quercetin-3-O-arabinoside (Guaijaverin)	Flavonoids	679110	863580	692760	160390	295400	266110	1.21262	0.322933	-1.63069	down
mws0913	Kaempferol-3-O-galactoside (Trifolin)	Flavonoids	32804	49410	64402	141220	94879	128080	1.15906	2.4839	1.31261	up
mws0089	Kaempferol-7-O-glucoside	Flavonoids	22881	78131	70483	138140	130600	142160	1.02255	2.39599	1.26062	up
HJN086	Eriodictyol-3'-O-glucoside	Flavonoids	1109000	1387800	1598100	368240	378410	361540	1.27023	0.270627	-1.88562	down
Lmhp010162	LysoPE 17:0	Lipids	18039	25238	30001	68912	66191	74082	1.24446	2.85468	1.51333	up
Hmbn005207	Hederagenin	Terpenoids	56792	67955	67794	178890	295900	343630	1.24262	4.25063	2.08768	up
pmn001705	3,24-Dihydroxy-17,21-semiacetal-12(13)oleanolic fruit	Terpenoids	61583	48305	32771	110790	195050	230430	1.18011	3.7591	1.91039	up
Lmfn003760	Quercetin-4′-O-glucuronide	Flavonoids	1772000	1857700	1746100	453150	634990	660000	1.26023	0.325187	-1.62066	down
Hmcp002207	Isorhamnetin-7-O-glucoside (Brassicin)	Flavonoids	428290	740670	537400	1075300	2505000	2230400	1.1525	3.40532	1.76779	up
Lmjp003044	Isorhamnetin-3-O-Glucoside	Flavonoids	441670	711200	571230	1176200	2543700	2122700	1.18243	3.38878	1.76077	up
pmn001525	3,5-Digalloylshikimic acid	Phenolic acids	4971	5010.2	4187.6	17908	20801	16013	1.27863	3.86215	1.9494	up
Lmmn003398	Kaempferol-3-O-(6''-acetyl)glucoside	Flavonoids	22402	17665	17151	35648	36564	44014	1.23089	2.03128	1.02239	up
pmb0736	Tricin-7-O-Glucoside	Flavonoids	72428	77852	80591	13641	15906	17740	1.28269	0.20482	-2.28757	down
Lmhp008833	LysoPC 16:1(2n isomer)	Lipids	19966	29917	26467	85049	90083	82446	1.26853	3.37365	1.75431	up
pmp001270	LysoPC 16:1	Lipids	33847	46810	41446	140050	258220	231230	1.2536	5.15548	2.36611	up
Lmhp010757	LysoPE 20:2	Lipids	20828	22587	23119	11194	9713.3	10270	1.27953	0.468592	-1.0936	down
Lmhp010515	LysoPC 17:0(2n isomer)	Lipids	36628	49205	57113	138450	152530	146890	1.26105	3.06318	1.61503	up
pmb2406	LysoPC 17:0	Lipids	252820	290440	327630	828390	840290	903660	1.27915	2.95369	1.56252	up
Lmhp010908	LysoPC 19:1	Lipids	107950	137640	149850	475950	500270	487460	1.27909	3.7014	1.88807	up
Zmfn000481	Uridine-5'-Diphosphate-D-Xylose	Nucleotides and derivatives	37235	35729	34962	81626	88140	80509	1.28729	2.31895	1.21347	up
mws0047	Apigenin-7-O-neohesperidoside (Rhoifolin)	Flavonoids	14925	19359	25512	49742	36033	49260	1.17627	2.25826	1.17521	up
HJAP148	Kaempferol-3-O-sambubioside	Flavonoids	158900	134670	216370	540570	729980	618720	1.25815	3.70489	1.88943	up
Lmqn001932	Syringaresinol-4'-O-glucoside	Lignans and Coumarins	42320	51353	49868	19026	15037	23587	1.23643	0.401627	-1.31607	down
pmb0492	N',N'',N'''-p-Coumaroyl-cinnamoyl-caffeoyl spermidine	Alkaloids	71417	86619	99313	29587	37582	56234	1.12631	0.479516	-1.06035	down
Lmsn002815	Kaempferol-3-O-rutinoside(Nicotiflorin)	Flavonoids	985890	996820	1442600	2753000	2854100	3327000	1.2451	2.60826	1.38309	up
mws1661	Diosmetin-7-O-rutinoside (Diosmin)	Flavonoids	792690	950490	1199400	209580	206860	268170	1.2634	0.232656	-2.10373	down
pmn001506	Oleanolic acid-3-O-glucoside	Terpenoids	104400	120040	138480	47169	38856	40581	1.26687	0.348854	-1.51931	down
Rfmb26201	Syringaresinol-4'-O-(6''-acetyl)glucoside	Lignans and Coumarins	500310	586000	652730	251440	273130	299440	1.249	0.47383	-1.07756	down
Hmjp002999	Isorhamnetin-3-O-rutinoside (Narcissin)	Flavonoids	263350	388910	263020	4499600	6567100	7595300	1.27967	20.3894	4.34975	up
Zmxp002867	Chrysoeriol-5,7-di-O-glucoside	Flavonoids	39050	70878	56853	3448.5	12028	17768	1.1076	0.19933	-2.32677	down
HJN051	Tamarixetin-3-O-rutinoside	Flavonoids	83259	165520	120770	1954200	3413200	2930400	1.27607	22.4539	4.48889	up
Lmnp002584	Hispidulin-8-C-(2''-O-glucosyl)glucoside	Flavonoids	63092	93305	90296	19554	15284	24927	1.24879	0.242265	-2.04534	down
pme1540	Isorhamnetin-3-O-neohesperidoside	Flavonoids	911740	1072000	1158900	4262600	4085800	4209300	1.28512	3.99591	1.99852	up
Lmsp004721	Tamarixetin-3-O-glucoside-7-O-rhamnoside	Flavonoids	228070	200530	382310	3156800	6809000	6707700	1.26633	20.5615	4.36187	up
Lmsp004045	Isorhamnetin-3-O-glucoside-7-O-rhamnoside	Flavonoids	917440	1164600	1350300	3529300	4172700	4719400	1.2646	3.61893	1.85556	up
Lmsp003939	Isorhamnetin-3-O-galactoide-7-O-rhamnoside	Flavonoids	876210	1177200	1363100	3167100	4667400	5041800	1.24395	3.76885	1.91412	up
Lmqn000213	Stachyose	Others	30550	42496	45638	104560	169200	95218	1.21276	3.10891	1.63641	up
mws4163	Nystose	Others	47577	58210	52208	147310	209300	131920	1.25141	3.09206	1.62857	up
pme2651	NADP (Nicotinamide adenine dinucleotide phosphate)	Nucleotides and derivatives	22557	18832	15772	78752	55372	69536	1.25166	3.56292	1.83306	up
pmn001505	Oleanolic acid-3-O-xylosyl(1→3)glucuronide	Terpenoids	68042	100320	86491	4491600	11572000	9548700	1.28137	100.498	6.65103	up
HJAP128	Isorhamnetin-3-O-rutinoside-7-O-rhamnoside	Flavonoids	859050	1360700	1713500	3183000	4304800	4034900	1.20548	2.92956	1.55069	up
Lmmp002755	Quercetin-7-O-rutinoside-4'-O-glucoside	Flavonoids	73587	143560	144340	262710	309020	372490	1.16362	2.61204	1.38518	up
Lmmn005092	Medicagenic acid-3-O-glucuronide-28-O-rhamnosyl(1,2)-arabinoside	Terpenoids	640300	531890	502350	2230500	2053200	1999300	1.27913	3.75208	1.90769	up
Lmtp000829	Betanin (Betanidin-5-O-glucoside)	Alkaloids	383000	187000	291000	9	9	9	1.29	3.14e-05	-15	down

## Sheet: Red_vs_White
Differential metabolites between Red and White
Index	Compounds	Class	Red1	Red2	Red3	White1	White2	White3	VIP	Fold_Change	Log2FC	Type
pme3200	1-methylguanidine	Nucleotides and derivatives	10661	12042	11168	76340	86952	68359	1.15621	6.83921	2.77383	up
pmb0782	Piperidine	Alkaloids	10330000	11448000	7645300	2174400	2065900	3646800	1.10216	0.268056	-1.89939	down
Lmgn002679	Phenol	Phenolic acids	21607	20861	16216	3465.4	5284.2	9170.5	1.04291	0.305366	-1.71139	down
mws4052	1-Aminocyclopropane-1-carboxylic acid	Organic acids	188500	198980	208460	631430	430470	381610	1.08377	2.42224	1.27634	up
pme0010	L-Serine	Amino acids and derivatives	225430	258100	279040	1841300	1192700	968900	1.1216	5.24922	2.3921	up
pme2433	Diethanolamine	Alkaloids	19498	20338	24412	122550	110040	76857	1.13508	4.81645	2.26797	up
pme0048	2-Aminoethanesulfinic acid	Organic acids	30867	18466	18900	12070	10812	10312	1.04407	0.48648	-1.03955	down
mws0255	Cytosine	Nucleotides and derivatives	4052900	4199500	3250200	1703200	1011800	1152600	1.11408	0.336237	-1.57245	down
pme0006	L-Proline	Amino acids and derivatives	2468300	2594700	2132700	431810	335490	419420	1.15487	0.164921	-2.60016	down
pmb1096	Indole	Alkaloids	58497	44608	47840	23979	23677	26975	1.1232	0.494425	-1.01618	down
mws0256	L-Valine	Amino acids and derivatives	12585000	12236000	9219200	2501900	2725100	3842800	1.12466	0.266444	-1.9081	down
mws0230	L-Threonine	Amino acids and derivatives	298620	458090	399600	1715400	1730700	1419200	1.13857	4.20761	2.073	up
pmp001287	N-Benzylmethylene isomethylamine	Alkaloids	31815000	30332000	27432000	10425000	11258000	13424000	1.13885	0.391911	-1.3514	down
pma0134	D-(-)-Threose	Others	166680	172990	114720	53368	39568	70029	1.07847	0.358646	-1.47937	down
Lmbn002644	4-Methylbenzaldehyde	Others	94559	101420	92294	9423.5	13403	8347.4	1.14827	0.10814	-3.20903	down
Lmbp000728	(S)-2-Phenyloxirane	Others	6695100	7594700	4455900	2463200	1931200	2492800	1.09376	0.367402	-1.44457	down
pmb0069	Benzamide	Phenolic acids	1283400	894530	1041700	173020	125820	191820	1.14468	0.152396	-2.7141	down
mws0491	Phenethylamine	Alkaloids	3428100	2717700	3129200	459120	333800	479450	1.1514	0.137183	-2.86583	down
mws0628	4-Hydroxybenzaldehyde	Phenolic acids	1339000	1323700	1323200	8768500	8907200	9308900	1.15936	6.77001	2.75916	up
mws0133	Nicotinamide	Others	792800	713020	601940	279580	308920	397950	1.09427	0.468009	-1.09539	down
ML10179289	2-Phenylethanol	Phenolic acids	890540	700230	788680	139470	66104	162560	1.11607	0.154714	-2.69233	down
mws0572	5-Methylcytosine	Nucleotides and derivatives	218970	215090	175540	63225	75976	73527	1.14113	0.348963	-1.51885	down
mws0263	5-Oxo-L-Proline	Amino acids and derivatives	28785	16550	10811	6415.6	4508.1	2844.2	1.03306	0.245216	-2.02787	down
ML10181668	Cycloleucine	Amino acids and derivatives	2621900	2146800	1705700	611140	617870	886200	1.10787	0.326704	-1.61395	down
mws0258	L-Isoleucine	Amino acids and derivatives	3578000	3555900	2641000	753020	764080	1253000	1.1085	0.283389	-1.81914	down
mws0227	L-Leucine	Amino acids and derivatives	4314800	4084500	3002100	903010	898410	1598200	1.09084	0.298176	-1.74577	down
pmp001198	6-Deoxyfagomine	Alkaloids	15304000	16694000	10429000	3048800	3320000	5119400	1.10061	0.270776	-1.88483	down
Lmgn000160	3-Ureidopropionic Acid	Organic acids	107900	101900	79965	42320	42996	42660	1.13304	0.441654	-1.17901	down
mws0001	L-Asparagine	Amino acids and derivatives	164360	112220	216590	1252600	909600	624910	1.10084	5.65142	2.49861	up
pme2527	L-Ornithine	Amino acids and derivatives	334010	246720	263990	93616	103640	92604	1.14044	0.343143	-1.54312	down
mws0219	L-Aspartic Acid	Amino acids and derivatives	4633800	5484900	5177100	11431000	11028000	10639000	1.14834	2.16386	1.11361	up
Lmbn000198	3-Dehydro-L-Threonic Acid	Organic acids	5468000	6295100	8273900	2756700	2905400	3769100	1.06367	0.470689	-1.08715	down
pmb0374	2-Aminopurine	Nucleotides and derivatives	635250	540660	521060	208260	193290	269390	1.12535	0.395375	-1.33871	down
Lmgp000659	2-Phenylacetamide	Alkaloids	8982400	9032500	6494100	2908600	3801300	3909600	1.09287	0.43329	-1.2066	down
HJKP000649	N-benzylformamide	Alkaloids	10499000	11397000	7119500	3655700	4696900	5183500	1.04512	0.466513	-1.10001	down
pme1002	L-Tyramine	Amino acids and derivatives	4170500	4614500	2799600	1617500	1146900	1638000	1.08322	0.380022	-1.39585	down
pma0948	Phenylethanolamine	Alkaloids	1389500	1501300	1032400	525310	436650	544550	1.12079	0.384	-1.38082	down
Lmbn002862	3-Hydroxybenzoic Acid	Organic acids	8671100	7093200	7163600	1764100	2298000	3281700	1.09723	0.3203	-1.64251	down
pmb0764	4-Methyl-5-thiazoleethanol	Others	87323	63036	74586	29588	26198	21188	1.12816	0.34219	-1.54713	down
Rfmb320	1-Methylpiperidine-2-carboxylic acid	Organic acids	291870	244740	248610	85131	98950	90655	1.14786	0.349884	-1.51505	down
pme0193	L-Glutamine	Amino acids and derivatives	21587000	19043000	16508000	5937200	5618000	8749000	1.10972	0.355354	-1.49267	down
pme0026	L-Lysine	Amino acids and derivatives	22773000	20289000	16898000	6022100	6110300	8769800	1.1154	0.348602	-1.52035	down
mws1050	O-Acetylserine	Amino acids and derivatives	594630	541330	576870	104180	92162	150450	1.13976	0.202467	-2.30424	down
pme0014	L-Glutamic acid	Amino acids and derivatives	6597300	7937700	7930800	29544000	25445000	24454000	1.14798	3.53617	1.82219	up
Lmbn000216	3-Methylmalic acid	Organic acids	331560	269690	243060	121480	73527	108790	1.10513	0.359817	-1.47467	down
Zmyn000247	2-Hydroxyglutaric Acid	Organic acids	366950	252470	316930	88885	74756	92148	1.13998	0.273177	-1.87209	down
mws1024	p-Coumaraldehyde	Phenolic acids	3306.9	4344.2	3504.4	23830	20116	21207	1.15112	5.84044	2.54608	up
Lmgp000796	4-Hydroxymandelonitrile	Alkaloids	6087800	4746400	4151600	1998200	2477800	2720500	1.07571	0.480221	-1.05823	down
pme1210	L-Methionine	Amino acids and derivatives	7095200	5982900	4723900	2527100	2518600	3558600	1.0578	0.483333	-1.04891	down
mws0847	1-Methyladenine	Nucleotides and derivatives	239610	175720	155180	75856	90847	110730	1.04685	0.486289	-1.04011	down
Zmgn000173	D-Ribose	Others	105440	106610	109870	51092	47316	57253	1.14555	0.483539	-1.04829	down
Lmxp001668	2-Methoxy-4-ethenylphenol	Phenolic acids	226390	154790	172160	10946	29415	16382	1.11611	0.102546	-3.28565	down
pme1109	Guanine	Nucleotides and derivatives	22011000	23032000	17176000	5465500	5961400	6336900	1.14452	0.285504	-1.80841	down
pme0183	Isoguanine	Nucleotides and derivatives	4029800	3933000	3586000	1086400	1083900	1260700	1.15355	0.297087	-1.75104	down
mws4002	Dopamine	Alkaloids	486560	649040	610980	114720	114310	105310	1.15142	0.191426	-2.38514	down
mws0254	L-Histidine	Amino acids and derivatives	14516000	12901000	13029000	27150000	27917000	27551000	1.15208	2.04267	1.03046	up
pme0128	L-Alanyl-L-Alanine	Amino acids and derivatives	13904	11320	10799	25214	37327	25428	1.10005	2.44202	1.28808	up
mws0005	Tryptamine	Alkaloids	992570	1114100	717630	70080	264690	141210	1.0579	0.16853	-2.56892	down
NK10246260	2,4-Dihydroxyquinoline	Alkaloids	3062700	2561700	2376300	1132000	972400	1557000	1.08002	0.457635	-1.12773	down
pme3382	N-Acetyl-L-threonine	Amino acids and derivatives	209030	184010	163100	71872	87482	105510	1.09002	0.476254	-1.0702	down
mws1346	DL-2-Aminoadipic acid	Alkaloids	1116700	1032900	884410	397380	421710	461250	1.13953	0.421996	-1.2447	down
pme2758	4-Hydroxy-L-glutamic acid	Amino acids and derivatives	80235	82401	86958	173700	200870	175240	1.15224	2.20282	1.13935	up
Lmbp000123	L-Homomethionine	Amino acids and derivatives	673070	665230	590060	186220	149850	214640	1.14358	0.285585	-1.80801	down
mws0159	Phenylpyruvic acid	Organic acids	44118	27120	38067	14551	10638	20034	1.03188	0.413732	-1.27323	down
Lmbn002739	3-Hydroxycinnamic Acid	Phenolic acids	5377800	4702300	5119600	499260	475460	604030	1.15621	0.103867	-3.26719	down
pmb0142	Caffeic aldehyde	Phenolic acids	37070	33721	35676	13604	9142.8	10395	1.14159	0.311287	-1.68368	down
Lmmn001643	2-Hydroxycinnamic acid	Organic acids	4191600	3938300	3895600	317500	418250	480510	1.15045	0.10114	-3.30557	down
pme2529	1,5-Anhydro-D-glucitol	Others	32624	40883	42030	94003	86816	64359	1.0834	2.12207	1.08547	up
pme3968	7-Methylguanine	Nucleotides and derivatives	194880	199370	175280	75435	77737	90007	1.14446	0.426982	-1.22775	down
pme0021	L-Phenylalanine	Amino acids and derivatives	1003500	936690	866520	280990	291140	339350	1.14971	0.32475	-1.6226	down
pmc0274	6-Methylmercaptopurine	Nucleotides and derivatives	33736000	31433000	28948000	11237000	11114000	13702000	1.1434	0.383066	-1.38434	down
Lmrn003000	2-Hydroxy-3-phenylpropanoic acid	Organic acids	42128	41020	34981	12281	14596	20301	1.09461	0.399377	-1.32418	down
mws0028	Vanillic acid	Phenolic acids	9236900	7652000	8108400	2253900	3046800	3934800	1.09389	0.36946	-1.43651	down
pme1383	Pyridoxine	Others	793280	642350	604960	280030	285200	361120	1.11283	0.453962	-1.13936	down
pme0181	3-Methyl-L-Histidine	Amino acids and derivatives	47723	45881	42800	108430	97437	109290	1.149	2.31047	1.20818	up
Lmbn003524	9-Oxononanoic acid	Organic acids	13056	10710	7730.3	21539	25037	29497	1.07724	2.4153	1.2722	up
pme0253	N-Acetyl-L-leucine	Amino acids and derivatives	116990	162580	74786	9650.2	15291	26024	1.08371	0.143825	-2.79762	down
Lmgn002555	2-Propylglutaric acid	Organic acids	403860	305410	364980	57993	75282	91619	1.13416	0.20935	-2.25601	down
mws0242	Suberic Acid	Organic acids	224370	212860	259600	104350	101540	130060	1.11695	0.482112	-1.05256	down
pme1651	Indole 3-acetic acid (IAA)	Alkaloids	10707	9868.9	5440	30600	33452	34833	1.10332	3.80094	1.92636	up
Zmgn001448	2-Propylmalic Acid	Organic acids	1172300	936130	946240	151990	197830	227760	1.14128	0.189081	-2.40292	down
Lmbn001754	3-Isopropylmalic Acid	Organic acids	1228700	828160	1124800	199230	196580	214290	1.14682	0.191755	-2.38266	down
pmb3101	2-Isopropylmalic Acid	Organic acids	1155900	1017300	947320	165610	162760	212860	1.15141	0.173442	-2.52747	down
mws1013	Esculetin	Lignans and Coumarins	147570	96127	116460	45659	50557	44232	1.11686	0.389963	-1.35859	down
mws1195	p-Coumaric acid methyl ester	Phenolic acids	6565.1	6469.1	6698.6	3286.7	2194.8	3268.5	1.10884	0.443424	-1.17324	down
mws0981	Isoxanthopterin	Nucleotides and derivatives	74841	82673	89879	42055	42911	29365	1.09731	0.462143	-1.11359	down
mws2212	Caffeic acid	Phenolic acids	204210	186100	182100	50098	58480	64304	1.14696	0.302025	-1.72726	down
mws1164	D-Fructose	Others	1683800	1799400	2000500	586340	485600	417700	1.14548	0.271649	-1.88019	down
mws4170	D-Glucose	Others	2219200	1732400	2114700	475080	443450	402920	1.15276	0.217835	-2.1987	down
pmf0138	D-Mannose	Others	1543100	1427500	1599600	439940	532970	288860	1.11638	0.276086	-1.85681	down
pmf0139	D-Galactose	Others	1927100	1617700	1701700	379570	376040	319480	1.15528	0.204916	-2.2869	down
mws0663	1,7-Dimethylxanthine	Nucleotides and derivatives	66935	78480	65391	23921	39102	19558	1.05789	0.391739	-1.35203	down
mws0250	L-Tyrosine	Amino acids and derivatives	3097800	3251000	1929300	971920	1232700	1384200	1.04436	0.433532	-1.20579	down
Hmtn001288	Methyl 2,4-dihydroxyphenylacetate	Phenolic acids	15070	12237	12320	34814	29311	75302	1.03419	3.51848	1.81495	up
mws0214	D-Sorbitol	Others	294760	224830	202420	84763	69493	78280	1.13631	0.322068	-1.63456	down
mws1155	D-Mannitol	Others	94424	55976	84610	35151	35101	30665	1.07742	0.429416	-1.21955	down
pme2237	Dulcitol	Others	284810	251230	211740	87404	107830	109600	1.12256	0.407652	-1.29459	down
Hmmp001310	3-Indoleacrylic acid	Alkaloids	2267700	2215500	1740400	713560	882580	1051800	1.09895	0.425468	-1.23288	down
mws0237	Azelaic acid	Organic acids	6301000	6045100	4937600	2624300	2617200	3259200	1.11291	0.491833	-1.02376	down
mws5041	L-Glycyl-L-isoleucine	Amino acids and derivatives	1986200	1813300	1871800	100610	94961	205490	1.13915	0.0707176	-3.82179	down
mws0736	N-Glycyl-L-leucine	Amino acids and derivatives	1633000	1454100	1235000	165430	133330	304180	1.12365	0.139502	-2.84165	down
pme0122	N6-Acetyl-L-lysine	Amino acids and derivatives	329840	341720	315750	70665	54969	100240	1.12993	0.228777	-2.12798	down
pmf0348	2,6-Dimethyl-7-octene-2,3,6-triol	Others	526480	549490	422810	216790	253400	259310	1.11603	0.486729	-1.03881	down
pme0075	N-Acetyl-L-glutamic acid	Amino acids and derivatives	373110	367580	229580	78549	66043	97579	1.1186	0.249591	-2.00236	down
mws0281	Citric Acid	Organic acids	11070000	9618100	10421000	4778900	4176300	5539100	1.12968	0.465918	-1.10185	down
Hmjp002337	Isoscopoletin (6-Hydroxy-7-Methoxycoumarin)	Lignans and Coumarins	728210	680880	848660	308470	268220	328780	1.13823	0.40105	-1.31815	down
mws0014	Ferulic acid	Phenolic acids	1325400	873880	779630	84123	104690	139940	1.13643	0.11036	-3.17971	down
pme0534	Gluconic acid	Others	574220	743760	773720	2461700	2653600	3159900	1.14569	3.95621	1.98412	up
mws0027	Syringic acid	Phenolic acids	34410	22934	22716	6351.5	5180.9	4837.1	1.1408	0.204465	-2.29007	down
pmb2497	4-Hydroxy-3-methoxymandelate	Phenolic acids	73201	35634	39612	10355	11393	15905	1.08149	0.253646	-1.97911	down
Zmzn000079	D-Erythrose-4-phosphate	Others	77672	51466	56291	7493.8	4442	13956	1.09903	0.139632	-2.8403	down
Zmbp002538	1-Methoxy-indole-3-acetamide	Alkaloids	1496700	1258900	1073800	436610	490210	570440	1.12072	0.390991	-1.35479	down
Zmtn001464	4,8-Dihydroxyquinoline-2-carboxylic acid	Organic acids	18581	16753	16346	75478	106030	91018	1.15254	5.27334	2.39872	up
pmb0818	Methoxyindoleacetic acid	Alkaloids	591600	562750	446670	195850	223450	226620	1.13252	0.403443	-1.30956	down
mws1014	Fraxetin (7,8-Dihydroxy-6-methoxycoumarin)	Lignans and Coumarins	298940	245120	318550	92092	52090	81872	1.12144	0.262058	-1.93204	down
MA10107783	3-[(1-Carboxyvinyl)oxy]benzoic acid	Phenolic acids	112030	85633	73552	33175	45180	49866	1.04797	0.472765	-1.0808	down
Zmpn000199	D-Galactaric acid	Others	3903100	3231800	3304000	1186400	1477400	1159600	1.1369	0.366265	-1.44904	down
Zmyn000108	D-Saccharic acid	Others	3691400	3684800	3240800	1230900	1359900	1234300	1.15264	0.360281	-1.47281	down
Hmcn000192	Sedoheptulose	Others	1106900	971580	850550	447650	456630	422610	1.139	0.453013	-1.14237	down
pme0170	N-Acetyl-L-Arginine	Amino acids and derivatives	29823	28704	20657	8462.1	4941.6	5792.8	1.12536	0.242429	-2.04437	down
Lmrj001698	L-Seryl-L-Isoleucine	Amino acids and derivatives	755290	753260	581750	57749	54758	130340	1.12025	0.116178	-3.10559	down
mws2608	N-Acetyl-D-galactosamine	Others	495090	704260	630320	132800	137240	157430	1.14242	0.233632	-2.09769	down
mws4174	N-Acetyl-D-mannosamine	Others	1306200	1565200	1603900	369200	309680	413140	1.14649	0.24401	-2.03499	down
mws5042	L-Glycyl-L-phenylalanine	Amino acids and derivatives	1057100	936940	909990	113550	127190	177950	1.14578	0.144176	-2.7941	down
mws0520	N-Acetyl-L-tyrosine	Amino acids and derivatives	53026	75641	41991	20151	18220	24372	1.08176	0.367653	-1.44358	down
pme1194	2'-Deoxycytidine	Nucleotides and derivatives	449660	499150	389680	47739	43427	49547	1.15722	0.105128	-3.24978	down
pme3882	2'-Deoxyuridine	Nucleotides and derivatives	67749	57779	62124	7990.7	6533.7	7758.6	1.15782	0.118746	-3.07404	down
Lmhp001461	L-Prolyl-L-Leucine	Amino acids and derivatives	1276600	956130	1094000	145460	134000	175700	1.15211	0.136819	-2.86966	down
Lmhp001670	L-Valyl-L-Leucine	Amino acids and derivatives	1384100	1541500	954040	210790	182890	313280	1.12508	0.182223	-2.45622	down
mws4176	L-Alanyl-L-Phenylalanine	Amino acids and derivatives	165200	145850	109630	26427	15786	32820	1.11995	0.178361	-2.48713	down
mws1383	Lumichrome	Alkaloids	30034	38202	32415	7248.5	8811.3	11089	1.12945	0.269732	-1.8904	down
pme0264	Thymidine	Nucleotides and derivatives	1224800	1030700	961940	94015	99642	148120	1.14726	0.106226	-3.23479	down
pme3732	Cytidine	Nucleotides and derivatives	12335000	12454000	9857800	4744300	2995000	3242800	1.12526	0.316973	-1.65757	down
ML10180524	Cytarabine	Nucleotides and derivatives	10565000	12483000	6147700	1604000	2192700	2719700	1.09071	0.223197	-2.16361	down
mws0248	Uridine	Nucleotides and derivatives	3467900	3679300	3170200	1856900	1211400	1715700	1.10108	0.463683	-1.10879	down
pme2266	Biotin	Others	374210	319300	310090	133440	141290	154750	1.14256	0.427939	-1.22452	down
Lmhp002031	L-Leucyl-L-Leucine	Amino acids and derivatives	884130	1041100	546690	133630	101980	147640	1.1303	0.155041	-2.68927	down
pmb2591	N-Acetyl-L-Tryptophan	Amino acids and derivatives	7582400	4649700	5705600	1715700	2154400	2086900	1.11131	0.332094	-1.59034	down
pme3961	2'-Deoxyadenosine	Nucleotides and derivatives	11097000	8851700	9749900	1320900	597160	787240	1.14288	0.0910918	-3.45653	down
mws0120	Choline Alfoscerate	Lipids	2442300	2325600	2500600	10929000	9626200	7070900	1.13426	3.8008	1.9263	up
pme1187	5-Methyluridine	Nucleotides and derivatives	30234	31887	32932	3272.2	3135.3	5809	1.13706	0.128523	-2.9599	down
mws0866	D-Glucose 6-phosphate	Others	107460	102190	121070	44470	24071	28949	1.11707	0.294781	-1.76228	down
Lmhp001732	L-Prolyl-L-Phenylalanine	Amino acids and derivatives	261540	321000	200580	45269	28745	37180	1.14258	0.141988	-2.81615	down
mws0715	Phenylacetyl-L-glutamine	Amino acids and derivatives	10494000	9561900	8902200	2980200	3368900	3952200	1.1388	0.355731	-1.49114	down
Lmhp002001	L-Valyl-L-Phenylalanine	Amino acids and derivatives	538340	546990	284350	98941	61152	86479	1.11527	0.180022	-2.47376	down
pme1184	2'-Deoxyguanosine	Nucleotides and derivatives	9902300	10259000	9067300	1135800	882700	1190500	1.15626	0.10979	-3.18719	down
mws0362	Heptadecanoic acid	Lipids	29327	37308	46072	94016	84671	77465	1.09883	2.27272	1.18442	up
pme0376	Naringenin (5,7,4'-Trihydroxyflavanone)	Flavonoids	2830.5	2634.1	4832.5	13222	19151	19280	1.1231	5.01627	2.32661	up
Lmmn003323	2-Hydroxyhexadecanoic acid	Organic acids	4124700	4114800	3312200	1091100	1112800	1285100	1.14709	0.302033	-1.72722	down
mws1038	Pantetheine	Others	161800	144600	173790	55095	67753	58754	1.13996	0.378188	-1.40283	down
mws5035	L-Leucyl-L-phenylalanine	Amino acids and derivatives	365760	371230	247950	102140	88586	133030	1.1069	0.328706	-1.60513	down
pmb0889	Punicic acid (9Z,11E,13Z-octadecatrienoic acid)	Lipids	13900000	14151000	11295000	6003700	5614200	6123000	1.14097	0.450895	-1.14914	down
mws0629	L-Aspartyl-L-Phenylalanine	Amino acids and derivatives	347710	430160	205450	49466	51227	92242	1.08844	0.196208	-2.34955	down
pmp001245	Feruloylcholine	Alkaloids	62146	40844	34047	8668.2	8340.2	20541	1.03383	0.274009	-1.8677	down
Hmhp001812	2'-O-Methyladenosine	Nucleotides and derivatives	6700600	7190200	5260000	1904300	1947400	2461300	1.13094	0.329647	-1.60101	down
pmp000727	Feruloylhistamine	Alkaloids	45602	38858	30157	207690	338200	229650	1.13836	6.76636	2.75838	up
mws1094	Aromadendrin (Dihydrokaempferol)	Flavonoids	22955	18178	18797	8602.5	11001	9157.6	1.11324	0.479912	-1.05916	down
mws0064	Eriodictyol (5,7,3',4'-Tetrahydroxyflavanone)	Flavonoids	2343.6	2227.6	2839.2	5719.6	5709.8	4861.6	1.13021	2.1984	1.13645	up
Lmgp004167	3',4,4',5,7-Pentahydroxyflavan (Luteoforol)	Flavonoids	20687	21689	30819	48601	57307	98151	1.04687	2.78788	1.47917	up
Zmyn004548	12-Oxo-phytodienoic acid	Lipids	43682	40713	36899	14218	11502	15901	1.14016	0.343141	-1.54312	down
Lmbn005443	13-KODE; (9Z,11E)-13-Oxooctadeca-9,11-dienoic acid	Lipids	253580	245620	242030	45675	96171	106670	1.04154	0.335275	-1.57658	down
pmb2786	9-Hydroxy-10,12,15-octadecatrienoic acid	Lipids	275680	259270	231470	45656	99122	103380	1.04523	0.323789	-1.62688	down
Zmpn003368	13S-Hydroxy-9Z,11E,15Z-octadecatrienoic acid	Lipids	252160	253170	216960	87804	78202	92873	1.1504	0.358414	-1.4803	down
pmb2787	9-Oxo-10E,12Z-octadecadienoic acid	Lipids	260660	269590	230040	66174	93306	105460	1.11229	0.348472	-1.52088	down
Lmqp000329	5-Aminoimidazole ribonucleotide	Nucleotides and derivatives	4395500	4071300	3835300	1365100	1765900	2332100	1.07696	0.444079	-1.17111	down
Hmqp005411	9-Oxo-12Z-Octadecenoic acid	Lipids	1136000	1178600	907500	477590	494950	535850	1.12951	0.468139	-1.09499	down
Hmqp005455	15(R)-Hydroxylinoleic Acid	Lipids	1131600	1127300	914360	478390	516660	537900	1.13315	0.483084	-1.04966	down
pme1474	5'-Deoxy-5'-(methylthio)adenosine	Nucleotides and derivatives	9832200	9635100	7292200	3923900	3495600	4089200	1.12715	0.430079	-1.21733	down
MA10012327	D-Sphingosine	Lipids	142540	159750	131990	64359	65758	65465	1.14838	0.450359	-1.15085	down
Zmhn001926	1-O-Salicyl-D-glucose	Phenolic acids	4082100	4101700	3269400	1035600	1453700	1673500	1.1014	0.363462	-1.46012	down
Zmyn005384	2R-Hydroxyoctadecanoic Acid	Lipids	15946	16320	14595	7219.9	7273.6	7093.3	1.15558	0.460656	-1.11824	down
Hmyp002315	3,5,7,4'-Tetrahydroxy-Coumaronochromone	Others	49892	38170	38712	326690	341320	330080	1.15452	7.87299	2.97691	up
mws0044	Dihydroquercetin(Taxifolin)	Flavonoids	7963.9	6845.9	4938.3	14331	16318	31618	1.03386	3.15306	1.65675	up
pmn001610	Eicosadienoic acid	Lipids	3916500	3807900	3700000	1567400	1690900	1740000	1.15384	0.437511	-1.19261	down
pmb2789	13S-Hydroperoxy-6Z,9Z,11E-octadecatrienoic acid	Lipids	88176	122040	110070	50910	23634	45274	1.04388	0.374097	-1.41852	down
Lmcp002302	N6-(2-Hydroxyethyl)adenosine	Nucleotides and derivatives	3559200	3645200	2904400	1381400	1402900	1923700	1.09819	0.465733	-1.10243	down
pme3967	2-(Dimethylamino)guanosine	Nucleotides and derivatives	3210500	3103600	2188800	1029300	1046300	1412300	1.09179	0.410201	-1.2856	down
Lmhn001477	2-Caffeoyl-L-tartaric acid (Caftaric acid)	Phenolic acids	46695	34251	33498	18263	16930	18725	1.11465	0.47113	-1.0858	down
mws0636	L-Phenylalanyl-L-phenylalanine	Amino acids and derivatives	42470	49183	29492	5084.8	8490.2	13591	1.06532	0.224244	-2.15686	down
Lmbn004685	5S,8R-DiHODE; (5S,8R,9Z,12Z)-5,8-Dihydroxyoctadeca-9,12-dienoate	Lipids	812390	795520	754390	288100	238700	295770	1.15164	0.348207	-1.52198	down
pmb2804	13S-Hydroperoxy-9Z,11E-octadecadienoic acid	Lipids	87714	81224	73012	43034	37164	38315	1.14332	0.489824	-1.02966	down
Zmjn004133	9S-Hydroperoxy-10E,12Z-octadecadienoic acid	Lipids	237680	241620	222460	68475	58420	60145	1.1578	0.26653	-1.90763	down
Rfmb087	9-Hydroxy-13-oxo-10-octadecenoic Acid	Lipids	957090	817980	771000	272020	275640	313380	1.1479	0.338184	-1.56412	down
pmn001689	9-Hydroxy-12-oxo-15(Z)-octadecenoic acid	Lipids	822830	819290	830630	308170	255190	309470	1.15295	0.352979	-1.50234	down
Lmbn005287	7S,8S-DiHODE; (9Z,12Z)-(7S,8S)-Dihydroxyoctadeca-9,12-dienoic acid	Lipids	1047700	1079400	839570	301200	285980	370580	1.13828	0.32284	-1.63111	down
pmf0397	Arachidic acid	Lipids	83220	78952	74741	27037	27603	35247	1.1389	0.379409	-1.39817	down
mws1433	N-Feruloyltyramine	Alkaloids	17497000	24322000	13539000	3222700	3180400	4825000	1.11789	0.202827	-2.30168	down
Hmjp005980	Cis-N-Feruloyltyramine	Alkaloids	12258000	14604000	6960000	1461400	777910	1238700	1.12804	0.102833	-3.28163	down
Lmbn005487	12,13-DHOME; (9Z)-12,13-Dihydroxyoctadec-9-enoic acid	Lipids	52521	57931	53049	25831	24849	27637	1.15119	0.479	-1.0619	down
pme3174	Cytidine 5'-monophosphate(Cytidylic acid)	Nucleotides and derivatives	199980	204770	162120	69834	57466	82743	1.12557	0.370531	-1.43233	down
mws0983	N-Oleoylethanolamine	Alkaloids	2452300	2472200	1973400	1067600	1042400	1010800	1.14152	0.452428	-1.14424	down
Zmhn002301	p-Coumaric acid-4-O-glucoside	Phenolic acids	2987500	2473800	2744200	811290	883980	985300	1.14678	0.32668	-1.61405	down
Lmbn004240	9,10-Dihydroxy-12,13-epoxyoctadecanoic acid	Lipids	104240	95955	82501	37060	31991	36372	1.14709	0.37292	-1.42306	down
Lmbn003970	9,12,13-TriHOME; 9(S),12(S),13(S)-Trihydroxy-10(E)-octadecenoic acid	Lipids	1491700	2013000	992870	459510	475890	798170	1.00501	0.385446	-1.3754	down
pmb0789	Pyridoxine-5'-O-glucoside	Others	93339	94305	95790	26239	31623	30716	1.15064	0.312517	-1.67799	down
pmc0066	2'-Deoxyinosine-5'-monophosphate	Nucleotides and derivatives	7255500	8712400	9702900	26176000	25331000	24583000	1.14635	2.96407	1.56758	up
Lmyn007622	9,10,18-Trihydroxystearic acid	Lipids	9000.5	7956.2	5700.7	27536	43515	22074	1.09549	4.11014	2.03919	up
mws0675	β-Nicotinamide mononucleotide	Nucleotides and derivatives	117560	99307	93494	20420	10268	17487	1.13536	0.155222	-2.68759	down
Zmyn000083	D-Glucose 1,6-bisphosphate	Others	4396.9	3944.9	5195.9	8766.8	13225	9680.8	1.10178	2.33959	1.22625	up
mws1015	Esculin (6,7-DihydroxyCoumarin-6-glucoside)	Lignans and Coumarins	162440	136570	101480	19020	14105	28507	1.12477	0.153891	-2.70001	down
Zmhn001793	6-O-Caffeoyl-D-glucose	Phenolic acids	3007400	2391500	1887100	247670	255650	312620	1.14891	0.111987	-3.15859	down
mws0906	Coniferin	Phenolic acids	3331500	2707200	2683000	201390	237370	348620	1.14573	0.0902783	-3.46948	down
HJAP050	N-Feruloyl-3-methoxytyramine	Alkaloids	7154600	9927600	3500600	326940	118180	287570	1.1259	0.0355972	-4.81209	down
Zmln000899	Syringaldehyde-4-O-glucoside	Phenolic acids	58289	67357	53193	9763.4	7668.6	5115.3	1.1422	0.126076	-2.98763	down
mws0874	3'-Adenylic Acid	Nucleotides and derivatives	69298	67153	77701	36738	27121	30005	1.13207	0.438306	-1.18999	down
pmb0770	N-Feruloylserotonin	Alkaloids	59957	53518	55078	9037	9947.4	15828	1.13012	0.206537	-2.27553	down
Lmhp011562	1-α-Linolenoyl-glycerol	Lipids	1411400	1252900	1005800	510820	451170	583190	1.11797	0.421019	-1.24804	down
Lmhp011388	2-α-Linolenoyl-glycerol	Lipids	695240	614550	439570	178280	162220	230620	1.11006	0.326474	-1.61496	down
mws1077	Scopoletin-7-O-glucoside (Scopolin)	Lignans and Coumarins	30294	22191	16207	9324.5	11028	6823.2	1.04109	0.395617	-1.33782	down
Zmhn002422	1-O-Feruloyl-D-Glucose	Phenolic acids	10873000	8910600	8501200	2486000	2397100	2744900	1.15087	0.269685	-1.89065	down
Zmhn002334	6-O-Feruloyl-D-glucose	Phenolic acids	10725000	9021600	9367200	2526900	2500800	3340300	1.14205	0.287424	-1.79875	down
Hmgn002833	4-Ketopinoresinol	Others	59432	52344	62554	1341.5	1229	1642.3	1.15752	0.0241657	-5.3709	down
mws0011	Syringin	Phenolic acids	416760	372380	378210	138270	188270	126980	1.11937	0.388504	-1.364	down
mws0232	Riboflavin (Vitamin B2)	Others	209420	174820	162290	51745	54565	70996	1.13209	0.324421	-1.62406	down
Zmhn002227	4-O-Glucosyl-sinapate	Phenolic acids	132740	112340	97226	29698	42992	45614	1.10582	0.345609	-1.53279	down
Hmbn005456	1-O-Caffeoyl-3-O-p-coumaroylglycerol	Phenolic acids	3488.5	1628.9	900.53	54889	54446	69676	1.12827	29.7463	4.89464	up
pme3007	Uridine 5'-diphosphate	Nucleotides and derivatives	47876	45523	46364	19294	19304	17303	1.15605	0.39997	-1.32204	down
pme2117	Adenosine 5'-diphosphate	Nucleotides and derivatives	72077	55432	58053	201610	258210	290260	1.14074	4.04221	2.01514	up
Cmbn007148	1-O-Feruloyl-3-O-caffeoylglycerol	Phenolic acids	328070	363860	322450	109130	127250	144000	1.13771	0.374988	-1.41508	down
pme0321	Kaempferol-7-O-rhamnoside	Flavonoids	88608	124090	103550	1136.3	4613.2	2694.2	1.12555	0.0266996	-5.22704	down
Lmdp003509	Quercetin-3-O-xyloside (Reynoutrin)	Flavonoids	23850	11707	19271	138230	183570	158550	1.13691	8.76103	3.1311	up
mws2186	Avicularin(Quercetin-3-O-α-L-arabinofuranoside)	Flavonoids	18335	24722	33669	424330	310760	512810	1.1449	16.2644	4.02364	up
mws4183	Quercetin-3-O-arabinoside (Guaijaverin)	Flavonoids	28058	29964	23757	160390	295400	266110	1.14379	8.82745	3.142	up
HJN055	Dihydrocharcone-4'-O-glucoside	Flavonoids	50625	50199	39194	427760	256540	452540	1.13466	8.11924	3.02135	up
mws2118	Phloretin-2'-O-glucoside (Phlorizin)	Flavonoids	11672	16246	11055	142780	77689	112830	1.13229	8.55205	3.09627	up
Hmpp003270	Luteolin-4'-O-glucoside	Flavonoids	2411700	2986900	2126200	399660	474970	497880	1.14659	0.182398	-2.45484	down
mws2209	Kaempferol-3-O-glucoside (Astragalin)	Flavonoids	2130200	2866800	2025000	330620	424170	429650	1.14328	0.168676	-2.56768	down
mws0045	Quercetin-3-O-rhamnoside(Quercitrin)	Flavonoids	14598	12252	16996	143890	134900	166040	1.15444	10.1453	3.34274	up
HJN086	Eriodictyol-3'-O-glucoside	Flavonoids	71320	48773	59612	368240	378410	361540	1.15037	6.16672	2.6245	up
mws4053	Ursolic acid	Terpenoids	77039	63237	59564	14759	17793	12024	1.1411	0.223058	-2.16451	down
mws4167	Luteolin-7-O-glucuronide	Flavonoids	258440	103240	156290	26610	16532	30372	1.10283	0.141927	-2.81678	down
Lmmp003767	Kaempferol-7-O-glucuronide	Flavonoids	2557900	3559600	2659300	109120	87032	133400	1.1542	0.0375481	-4.73512	down
pmp000579	Diosmetin-7-O-galactoside	Flavonoids	993610	779320	642680	215460	201980	268740	1.12844	0.284061	-1.81573	down
mws0091	Quercetin-3-O-glucoside (Isoquercitrin)	Flavonoids	481150	399990	353030	3073700	5106300	5179200	1.14692	10.8244	3.43622	up
mws0856	Quercetin-4'-O-glucoside (Spiraeoside)	Flavonoids	375180	297580	293500	2395600	3794100	3889400	1.14902	10.431	3.38281	up
mws1329	Quercetin-7-O-glucoside	Flavonoids	144780	115900	110980	976630	1559100	1628900	1.14878	11.2055	3.48613	up
Hmbn005207	Hederagenin	Terpenoids	106310	114830	78431	178890	295900	343630	1.05739	2.73197	1.44994	up
pmn001705	3,24-Dihydroxy-17,21-semiacetal-12(13)oleanolic fruit	Terpenoids	57627	70278	40918	110790	195050	230430	1.05195	3.17652	1.66745	up
Lmhp008589	LysoPE 18:3(2n isomer)	Lipids	673040	591270	711960	287220	255610	323570	1.13454	0.438402	-1.18967	down
pmp000583	Diosmetin-7-O-glucuronide	Flavonoids	5669400	4431700	4511300	1913200	1971800	2390600	1.12475	0.429471	-1.21937	down
pmb0874	LysoPE 18:2(2n isomer)	Lipids	10014000	8497800	10899000	4331700	4451300	5498800	1.11016	0.485597	-1.04217	down
Lmfn003760	Quercetin-4′-O-glucuronide	Flavonoids	60825	56243	46564	453150	634990	660000	1.15267	10.6834	3.41729	up
Hmcp002207	Isorhamnetin-7-O-glucoside (Brassicin)	Flavonoids	59652	87672	61453	1075300	2505000	2230400	1.1458	27.8321	4.79868	up
Lmjp003044	Isorhamnetin-3-O-Glucoside	Flavonoids	70972	74933	58561	1176200	2543700	2122700	1.15028	28.5749	4.83668	up
pmb0856	LysoPE 18:1(2n isomer)	Lipids	2043100	2076900	2062400	822650	866640	952420	1.15163	0.427295	-1.22669	down
pmb0880	LysoPE 18:0(2n isomer)	Lipids	21946	20466	18601	5733.1	7419.3	7512.6	1.137	0.338698	-1.56193	down
pmb0883	LysoPE 18:0	Lipids	191580	182830	143300	82171	71196	83764	1.12497	0.458038	-1.12646	down
Hmyn007168	LysoPG 16:0	Lipids	580510	542550	516900	270080	253370	268780	1.15493	0.483079	-1.04967	down
Lmsp005625	3-O-Methylellagic acid-4'-O-(5''-O-acetyl)arabinoside	Tannins	10575	9676.7	8294.9	2940.8	2718.1	4727.8	1.09086	0.363851	-1.45858	down
Lmmn003398	Kaempferol-3-O-(6''-acetyl)glucoside	Flavonoids	173700	299240	252280	35648	36564	44014	1.13618	0.160263	-2.64149	down
Lmhp008833	LysoPC 16:1(2n isomer)	Lipids	25105	20726	34608	85049	90083	82446	1.12564	3.20215	1.67904	up
pmp001270	LysoPC 16:1	Lipids	22596	23749	21422	140050	258220	231230	1.14676	9.28918	3.21555	up
HJAP135	Pinocembrin-7-O-(6''-O-malonyl)glucoside	Flavonoids	1502900	1323900	1274500	2757000	3327600	3317400	1.14096	2.29244	1.19689	up
pmb3000	Chrysoeriol-7-O-(6''-acetyl)glucoside	Flavonoids	9859.4	8364.6	3138.7	38568	113820	54257	1.07097	9.67317	3.27399	up
Lmhp008718	LysoPC 17:2	Lipids	38176	30020	40480	10614	9264	11755	1.14024	0.291076	-1.78053	down
Hmln002199	Quercetin-3-O-(6''-acetyl)galactoside	Flavonoids	23761	22714	13115	169970	278600	327910	1.13558	13.0304	3.70381	up
pmb0865	LysoPC 18:3(2n isomer)	Lipids	4270900	3374600	4609100	1773200	1780400	2228700	1.10103	0.471847	-1.08361	down
Hmbn002692	6'-O-Feruloyl-D-sucrose	Phenolic acids	287570	313170	310920	116810	101610	80191	1.13951	0.327546	-1.61023	down
Lmmp003817	Kaempferol-3-O-(6''-malonyl)glucoside	Flavonoids	891680	915020	811920	359290	418590	426440	1.14065	0.459906	-1.12059	down
Lmdp004892	Kaempferol-3-O-(6''-malonyl)galactoside	Flavonoids	840850	934860	885650	332810	401690	420080	1.13524	0.433831	-1.2048	down
Zmfn000481	Uridine-5'-Diphosphate-D-Xylose	Nucleotides and derivatives	34946	35373	39056	81626	88140	80509	1.15462	2.28823	1.19423	up
pmb2228	LysoPC 19:0	Lipids	76093	109000	103280	13378	10630	10419	1.15059	0.119384	-3.06632	down
pmp000589	Quercetin-7-O-(6''-malonyl)glucoside	Flavonoids	31225	47119	30605	364920	498520	540180	1.14976	12.8833	3.68743	up
pmd0142	LysoPC 20:0	Lipids	6478.1	6479.4	7507.6	3427.2	2884.5	2950.8	1.14243	0.4526	-1.14369	down
Lmmn002260	5'-Methoxyisolariciresinol-9'-O-glucoside	Lignans and Coumarins	33574	20036	20395	12682	9914.2	8542.9	1.054	0.42077	-1.2489	down
Rfmb25702	Pinoresinol-4-O-(6''-acetyl)glucoside	Lignans and Coumarins	41105	33868	41883	7389	7151.9	6448.3	1.15498	0.179616	-2.47701	down
HJAP064	Isorhamnetin-3-O-(6''-malonylglucoside)	Flavonoids	19898	15205	16223	254600	388800	328810	1.15527	18.9419	4.24351	up
Zmhp005139	Tamarixetin-3-O-(6''-malonyl)glucoside	Flavonoids	12127	18180	12130	238980	311010	325490	1.15411	20.6301	4.36668	up
pmb2922	Uridine 5'-diphospho-D-glucose	Nucleotides and derivatives	11472	16593	14056	30590	26065	29562	1.10222	2.04689	1.03343	up
Lmmp003306	Quercetin-3-O-xylosyl(1→2)arabinoside	Flavonoids	18062	16944	15344	129530	157100	140920	1.15737	8.49156	3.08603	up
Zmxp005470	Tricin-7-O-(6''-O-malonyl)glucoside	Flavonoids	21859	17089	15030	2943.1	4709.9	3810.4	1.12836	0.212372	-2.23534	down
Lmpp003930	Apigenin-7-O-(6''-p-Coumaryl)glucoside	Flavonoids	110250	87088	99377	21545	22957	28991	1.14327	0.247689	-2.0134	down
mws0047	Apigenin-7-O-neohesperidoside (Rhoifolin)	Flavonoids	122790	118020	111000	49742	36033	49260	1.13542	0.383829	-1.38146	down
pme0368	Apigenin-7-O-rutinoside (Isorhoifolin)	Flavonoids	156060	166170	160500	47441	46774	46907	1.15883	0.292341	-1.77427	down
Hmcp001769	Quercetin-3-O-rhamnosyl(1→2)arabinoside	Flavonoids	13298	10561	11682	54042	77305	87597	1.14502	6.16032	2.62301	up
HJAP148	Kaempferol-3-O-sambubioside	Flavonoids	5076200	5112000	3587600	540570	729980	618720	1.14613	0.137144	-2.86624	down
Lmqn001932	Syringaresinol-4'-O-glucoside	Lignans and Coumarins	161570	172400	168440	19026	15037	23587	1.15165	0.114747	-3.12347	down
pmb0492	N',N'',N'''-p-Coumaroyl-cinnamoyl-caffeoyl spermidine	Alkaloids	276710	253660	294880	29587	37582	56234	1.13343	0.149534	-2.74145	down
Hmcp001829	Quercetin-3,7-Di-O-rhamnoside	Flavonoids	13797	12614	17220	138410	131420	148170	1.15562	9.58034	3.26008	up
Lmsn002815	Kaempferol-3-O-rutinoside(Nicotiflorin)	Flavonoids	21626000	19921000	15598000	2753000	2854100	3327000	1.15118	0.156341	-2.67723	down
Lmjp002596	Quercetin-3-O-sambubioside	Flavonoids	438070	354740	511790	2517300	2465000	2527200	1.15153	5.75617	2.52511	up
Hmjp003008	Luteolin-7-O-glucuronide-5-O-rhamnoside	Flavonoids	639560	1135200	1221700	263170	158170	212040	1.10308	0.211376	-2.24212	down
mws1661	Diosmetin-7-O-rutinoside (Diosmin)	Flavonoids	55540	57984	78724	209580	206860	268170	1.13596	3.56108	1.83231	up
Lmbp002336	Quercetin-3-O-(2''-O-rhamnosyl)galactoside	Flavonoids	19318	14272	16598	172590	178770	173690	1.15583	10.4617	3.38704	up
Lmjp002461	Quercetin-3-O-neohesperidoside	Flavonoids	3041600	3799100	5156700	22643000	23778000	19890000	1.14179	5.52711	2.46653	up
mws0059	Quercetin-3-O-rutinoside (Rutin)	Flavonoids	468130	493330	458060	3557100	3934800	4354900	1.15838	8.34564	3.06102	up
Lmmp003091	Quercetin-3-O-(4''-O-glucosyl)rhamnoside	Flavonoids	527250	326570	578780	7310400	7681000	8772200	1.15041	16.5877	4.05205	up
Lmyn001269	Kaempferol-3-O-sophoroside	Flavonoids	83990	69069	67390	19378	16967	33661	1.08675	0.317561	-1.65489	down
pmn001506	Oleanolic acid-3-O-glucoside	Terpenoids	116860	103350	81296	47169	38856	40581	1.12236	0.419912	-1.25184	down
Rfmb26201	Syringaresinol-4'-O-(6''-acetyl)glucoside	Lignans and Coumarins	1424500	1149500	1507900	251440	273130	299440	1.14934	0.201869	-2.30851	down
Hmjp002999	Isorhamnetin-3-O-rutinoside (Narcissin)	Flavonoids	59690	29336	71581	4499600	6567100	7595300	1.15146	116.197	6.86043	up
HJN051	Tamarixetin-3-O-rutinoside	Flavonoids	25664	14337	33282	1954200	3413200	2930400	1.15264	113.23	6.82311	up
Lmnp002584	Hispidulin-8-C-(2''-O-glucosyl)glucoside	Flavonoids	95062	92742	67320	19554	15284	24927	1.12862	0.234259	-2.09383	down
pme1540	Isorhamnetin-3-O-neohesperidoside	Flavonoids	102560	123580	152990	4262600	4085800	4209300	1.15752	33.1224	5.04974	up
Lmsp004721	Tamarixetin-3-O-glucoside-7-O-rhamnoside	Flavonoids	56928	34629	59968	3156800	6809000	6707700	1.15241	110.038	6.78186	up
Lmsp004045	Isorhamnetin-3-O-glucoside-7-O-rhamnoside	Flavonoids	119860	111110	157790	3529300	4172700	4719400	1.1575	31.9513	4.9978	up
Lmsp003939	Isorhamnetin-3-O-galactoide-7-O-rhamnoside	Flavonoids	119630	95184	147990	3167100	4667400	5041800	1.15522	35.4911	5.14938	up
Hmqp003184	Luteolin-7-O-(6''-malonyl)glucoside-5-O-arabinoside	Flavonoids	58523	45284	41482	16355	15859	13572	1.13894	0.315137	-1.66595	down
Lmqn000213	Stachyose	Others	42721	28164	29304	104560	169200	95218	1.09792	3.68282	1.88081	up
mws4163	Nystose	Others	52325	55776	43670	147310	209300	131920	1.12048	3.21886	1.68655	up
Lmmn004145	3-O-(2-O-Acetyl-glucosyl)oleanolic acid	Terpenoids	618890	507470	518040	134910	103520	139260	1.14893	0.229683	-2.12229	down
Lmmp003266	Quercetin-3-O-(2''-malonyl)glucoside-7-O-arabinoside	Flavonoids	8202.2	8770.8	11418	90288	106170	108210	1.15621	10.7311	3.42373	up
pmn001370	Pinoresinol-4,4'-O-di-O-glucoside	Lignans and Coumarins	17463	17876	18148	5152.5	3863	5373	1.14746	0.269009	-1.89427	down
Xmyp004678	Kaempferol-3-O-(2-O-Xylosyl-6-O-Rhamnosyl)Glucoside	Flavonoids	8586400	8882800	5524200	2029400	2409600	2106400	1.12256	0.284664	-1.81267	down
HJAP061	Quercetin-3-O-(2''-O-arabinosyl)rutinoside	Flavonoids	4179000	3940000	6193800	21894000	27751000	29496000	1.14216	5.52939	2.46712	up
pme2651	NADP (Nicotinamide adenine dinucleotide phosphate)	Nucleotides and derivatives	12074	16942	21942	78752	55372	69536	1.11412	3.99662	1.99878	up
Lmpp003268	Kaempferol-3-O-rutinoside-7-O-glucoside	Flavonoids	188890	136610	175080	51281	61374	65296	1.12535	0.35549	-1.49212	down
Lnrp102163	Quercetin-3-O-rutinoside-7-O-rhamnoside	Flavonoids	3574800	3199000	5410800	25540000	32770000	29785000	1.14542	7.23003	2.854	up
HJAP127	Quercetin-3-O-(2''-O-Rhamnosyl)rutinoside	Flavonoids	3093000	3654400	4076200	27380000	25409000	28679000	1.15574	7.52689	2.91205	up
pmn001505	Oleanolic acid-3-O-xylosyl(1→3)glucuronide	Terpenoids	313810	323940	242050	4491600	11572000	9548700	1.14446	29.1115	4.86352	up
HJAP128	Isorhamnetin-3-O-rutinoside-7-O-rhamnoside	Flavonoids	98024	90772	148890	3183000	4304800	4034900	1.15583	34.1225	5.09265	up
Lmmp002334	Quercetin-3-O-rutinoside-7-O-glucoside	Flavonoids	22009	10104	25862	208020	356810	320630	1.1309	15.2731	3.93292	up
Lmmp002755	Quercetin-7-O-rutinoside-4'-O-glucoside	Flavonoids	11322	15970	28195	262710	309020	372490	1.14135	17.017	4.0889	up
pme2746	Riboflavin 5'-Adenosine Diphosphate	Nucleotides and derivatives	118090	105960	109610	18836	20848	36513	1.11529	0.228367	-2.13057	down
Lmhp002374	Quercetin-3-O-glucosyl(1→4)rhamnoside-7-O-rutinoside	Flavonoids	33288	27379	58710	950490	790380	954560	1.14726	22.5791	4.49692	up
Lmmn005092	Medicagenic acid-3-O-glucuronide-28-O-rhamnosyl(1,2)-arabinoside	Terpenoids	981080	1183300	770260	2230500	2053200	1999300	1.09603	2.14098	1.09827	up
Lmtp000829	Betanin (Betanidin-5-O-glucoside)	Alkaloids	97500	118000	131000	9	9	9	1.16	7.78e-05	-13.6	down
