# Supplementary material for: Metabolomics analysis reveals the accumulation patterns of flavonoids and phenolic acids in quinoa (Chenopodium quinoa Willd.) grains of different colors
Source: Food Chem X. 2023 Feb 6;17:100594. doi: 10.1016/j.fochx.2023.100594 (PMC9945449; doi:10.1016/j.fochx.2023.100594)
Supplement: Supplementary data 4 [file mmc4.xlsx]

## Sheet: Black_vs_Red
#KEGG_n	92	KEGG_N	308
#Pathway	ko_ID	Unique compound	compound	Uni_all	compound_all
Arginine and proline metabolism	ko00330	5	15	92	308	pmb0490;pme0006;Lmlp003161;pme2292;pme0014	C18326+C00148+C10497+C00134+C00025
D-Arginine and D-ornithine metabolism	ko00472	1	3	92	308	pme2292	C00134
Glutathione metabolism	ko00480	2	12	92	308	pme0014;pme2292	C00025+C00134
Tropane, piperidine and pyridine alkaloid biosynthesis	ko00960	4	10	92	308	pme0021;Lmrn003000;Rfmb319;pme2292	C00079+C05607+C00408+C00134
Metabolic pathways	ko01100	66	233	92	308	Lmrn003000;mws0059;pme2266;mws0044;Lmbn001754;Hmcn000192;mws4170;mws0458;Lmlp003161;mws0183;mws2608;mws0866;mws0255;Lmbn001609;pmb3101;pmb2507;pme2598;pme0376;pmf0139;pmf0138;pme1002;pmb0751;Zmyn004548;Lmbn005662;mws0064;mws0628;mws0182;pme0534;pme3882;pme0014;pme1184;pmb0490;pme2292;Rfmb319;Lmgn002679;pme2746;mws0470;mws4002;mws0192;mws0675;mws0091;mws0863;Zmzn000079;mws4174;mws1024;Zmgn002106;p…	C05607+C05625+C00120+C01617+C04411+C02076+C00031+C00755+C10497+C00230+C01132+C00092+C00380+C06006+C02504+C00672+C01161+C00509+C00124+C00159+C00483+C02947+C01226+C14825+C05631+C00633+C00642+C00257+C00526+C00025+C00330+C18326+C00134+C00408+C00146+C00016+C02170+C03758+C00042+C00455+C05623+C00673+C00279+C00645+C05608+C03519+C00079+C00979+C02727+C00122+C14826+C00805+C00818+C00148+C00954+C00811+C05585+…
Biosynthesis of secondary metabolites	ko01110	40	111	92	308	mws1024;Zmzn000079;Lmbn001609;mws2209;pmb3101;mws0091;mws0192;mws0866;mws4002;mws0183;pme2746;mws0458;mws4170;Lmbp000123;Lmsn002815;Rfmb319;pme2292;Lmbn001676;mws0044;mws0059;Lmbn001754;pme0014;MA10107783;mws1038;mws0014;pme0534;pme1439;mws0064;mws0219;mws0749;Zmyn004548;pmb0751;pme0006;pme1002;mws2118;Lmgn001670;mws0376;pme0021;pme0376;mws1050	C05608+C00279+C06006+C12249+C02504+C05623+C00042+C00092+C03758+C00230+C00016+C00755+C00031+C17213+C21833+C00408+C00134+C14463+C01617+C05625+C04411+C00025+C20772+C00831+C01494+C00257+C00811+C05631+C00049+C00156+C01226+C02947+C00148+C00483+C01604+C00805+C00122+C00079+C00509+C00979
ABC transporters	ko02010	11	41	92	308	pme0014;pme3882;pme3732;mws0219;pme0006;mws4170;pmf0138;pme2292;pme1184;pme0021;pme2266	C00025+C00526+C00475+C00049+C00148+C00031+C00159+C00134+C00330+C00079+C00120
Tyrosine metabolism	ko00350	10	14	92	308	pme1002;mws4002;mws0180;Lmgn002679;Lmbn001981;mws0376;pme1439;mws0182;mws0192;pme2598	C00483+C03758+C00628+C00146+C05585+C00122+C00811+C00642+C00042+C01161
Glycerophospholipid metabolism	ko00564	1	6	92	308	pme2433	C06772
Pyrimidine metabolism	ko00240	6	20	92	308	pme3732;pmb2507;mws0255;pme3882;Lmgn000160;mws0470	C00475+C00672+C00380+C00526+C02642+C02170
Carbapenem biosynthesis	ko00332	3	3	92	308	mws1038;pme0006;pme0014	C00831+C00148+C00025
Aminoacyl-tRNA biosynthesis	ko00970	4	18	92	308	mws0219;pme0014;pme0006;pme0021	C00049+C00025+C00148+C00079
Biosynthesis of amino acids	ko01230	9	40	92	308	pme0014;pmb3101;Lmbn001609;Zmzn000079;mws0219;Lmbn001754;pme0006;mws1050;pme0021	C00025+C02504+C06006+C00279+C00049+C04411+C00148+C00979+C00079
Citrate cycle (TCA cycle)	ko00020	2	7	92	308	mws0192;mws0376	C00042+C00122
Oxidative phosphorylation	ko00190	2	4	92	308	mws0376;mws0192	C00122+C00042
Arginine biosynthesis	ko00220	3	10	92	308	mws0376;mws0219;pme0014	C00122+C00049+C00025
Alanine, aspartate and glutamate metabolism	ko00250	4	12	92	308	pme0014;mws0376;mws0219;mws0192	C00025+C00122+C00049+C00042
Phenylalanine metabolism	ko00360	7	18	92	308	mws0182;mws0376;pme0021;Lmrn003000;mws0192;Lmgn001670;Zmgn002106	C00642+C00122+C00079+C05607+C00042+C00805+C03519
Pyruvate metabolism	ko00620	4	6	92	308	mws0376;Zmgn001448;mws0192;pmb3101	C00122+C05994+C00042+C02504
Butanoate metabolism	ko00650	3	7	92	308	mws0192;mws0376;pme0014	C00042+C00122+C00025
Nicotinate and nicotinamide metabolism	ko00760	4	12	92	308	mws0376;mws0219;mws0675;mws0192	C00122+C00049+C00455+C00042
Carbon metabolism	ko01200	7	19	92	308	mws0192;mws1050;Zmzn000079;pme0534;mws0219;mws0376;pme0014	C00042+C00979+C00279+C00257+C00049+C00122+C00025
Lysine degradation	ko00310	3	10	92	308	Rfmb319;pme0122;mws0192	C00408+C02727+C00042
Glyoxylate and dicarboxylate metabolism	ko00630	2	13	92	308	mws0192;pme0014	C00042+C00025
Propanoate metabolism	ko00640	2	4	92	308	mws0470;mws0192	C02170+C00042
Sulfur metabolism	ko00920	2	4	92	308	mws0192;mws1050	C00042+C00979
Valine, leucine and isoleucine degradation	ko00280	1	7	92	308	mws0470	C02170
beta-Alanine metabolism	ko00410	2	10	92	308	mws0219;Lmgn000160	C00049+C02642
Pantothenate and CoA biosynthesis	ko00770	3	9	92	308	mws0219;Lmgn000160;mws1038	C00049+C02642+C00831
Glycine, serine and threonine metabolism	ko00260	1	8	92	308	mws0219	C00049
Monobactam biosynthesis	ko00261	1	5	92	308	mws0219	C00049
Cysteine and methionine metabolism	ko00270	2	8	92	308	mws0219;mws1050	C00049+C00979
Lysine biosynthesis	ko00300	1	5	92	308	mws0219	C00049
Histidine metabolism	ko00340	2	7	92	308	pme0014;mws0219	C00025+C00049
Cyanoamino acid metabolism	ko00460	2	7	92	308	mws0219;pme0021	C00049+C00079
Carbon fixation in photosynthetic organisms	ko00710	3	7	92	308	Hmcn000192;mws0219;Zmzn000079	C02076+C00049+C00279
2-Oxocarboxylic acid metabolism	ko01210	8	28	92	308	mws0219;Lmbn001754;Lmbn001676;pme0021;pme0014;Lmbp000123;pmb3101;Lmbn001609	C00049+C04411+C14463+C00079+C00025+C17213+C02504+C06006
Isoquinoline alkaloid biosynthesis	ko00950	4	5	92	308	Hmgn001653;mws4002;pme1439;pme1002	C16700+C03758+C00811+C00483
Plant hormone signal transduction	ko04075	2	3	92	308	Lmgn001670;pme1651	C00805+C00954
Phenylalanine, tyrosine and tryptophan biosynthesis	ko00400	3	9	92	308	Zmzn000079;pme0021;Lmbn002862	C00279+C00079+C00587
Ubiquinone and other terpenoid-quinone biosynthesis	ko00130	3	6	92	308	pme1439;mws0749;MA10107783	C00811+C00156+C20772
Folate biosynthesis	ko00790	1	2	92	308	mws0749	C00156
Valine, leucine and isoleucine biosynthesis	ko00290	4	12	92	308	Lmbn001676;Lmbn001609;Lmbn001754;pmb3101	C14463+C06006+C04411+C02504
Zeatin biosynthesis	ko00908	1	8	92	308	mws1050	C00979
Sulfur relay system	ko04122	1	2	92	308	mws1050	C00979
Taurine and hypotaurine metabolism	ko00430	1	4	92	308	pme0014	C00025
C5-Branched dibasic acid metabolism	ko00660	1	7	92	308	pme0014	C00025
Porphyrin and chlorophyll metabolism	ko00860	1	2	92	308	pme0014	C00025
Nitrogen metabolism	ko00910	1	2	92	308	pme0014	C00025
Phenylpropanoid biosynthesis	ko00940	8	18	92	308	mws1024;HJN003;mws0011;mws0014;mws0906;pme1439;pme0021;pmb0751	C05608+C01175+C01533+C01494+C00761+C00811+C00079+C02947
Biosynthesis of various secondary metabolites - part 2	ko00998	5	8	92	308	mws0866;mws0458;Zmzn000079;pme0021;pme1439	C00092+C00755+C00279+C00079+C00811
Betalain biosynthesis	ko00965	1	2	92	308	mws4002	C03758
Glucosinolate biosynthesis	ko00966	2	10	92	308	Lmbp000123;pme0021	C17213+C00079
Tryptophan metabolism	ko00380	2	14	92	308	Zmtn001464;pme1651	C02470+C00954
Glycolysis / Gluconeogenesis	ko00010	1	3	92	308	mws4170	C00031
Pentose phosphate pathway	ko00030	5	6	92	308	pmb2507;mws0863;Zmzn000079;mws4170;pme0534	C00672+C00673+C00279+C00031+C00257
Galactose metabolism	ko00052	4	13	92	308	pmf0139;mws2608;mws4170;pmf0138	C00124+C01132+C00031+C00159
Starch and sucrose metabolism	ko00500	2	7	92	308	mws0866;mws4170	C00092+C00031
Amino sugar and nucleotide sugar metabolism	ko00520	3	9	92	308	mws4174;mws4170;pmf0138	C00645+C00031+C00159
Indole alkaloid biosynthesis	ko00901	1	3	92	308	mws4170	C00031
Fructose and mannose metabolism	ko00051	1	4	92	308	pmf0138	C00159
Vitamin B6 metabolism	ko00750	1	5	92	308	Zmzn000079	C00279
Ascorbate and aldarate metabolism	ko00053	2	9	92	308	Zmyn000108;Zmpn000199	C00818+C00879
Riboflavin metabolism	ko00740	2	3	92	308	mws1383;pme2746	C01727+C00016
Biotin metabolism	ko00780	1	3	92	308	pme2266	C00120
Inositol phosphate metabolism	ko00562	1	4	92	308	mws0866	C00092
Purine metabolism	ko00230	2	17	92	308	pmc0066;pme1184	C06196+C00330
Flavonoid biosynthesis	ko00941	5	13	92	308	pme0376;mws0044;pmb0751;mws0064;mws2118	C00509+C01617+C02947+C05631+C01604
Isoflavonoid biosynthesis	ko00943	1	1	92	308	pme0376	C00509
alpha-Linolenic acid metabolism	ko00592	2	10	92	308	Zmyn004548;pmb2786	C01226+C16326
Linoleic acid metabolism	ko00591	4	18	92	308	pmb2799;Lmbn005662;pmb2787;Lmbn005443	C14826+C14825+C14766+C14765
Stilbenoid, diarylheptanoid and gingerol biosynthesis	ko00945	1	3	92	308	pmb0751	C02947
Flavone and flavonol biosynthesis	ko00944	10	15	92	308	mws0059;mws4167;Lmjp002596;mws0091;mws0047;Lmsn002815;mws0045;mws2209;pme3227;mws0913	C05625+C03515+C12637+C05623+C12627+C21833+C01750+C12249+C12628+C12626

## Sheet: Black_vs_White
#KEGG_n	90	KEGG_N	308
#Pathway	ko_ID	Unique compound	compound	Uni_all	compound_all
Tropane, piperidine and pyridine alkaloid biosynthesis	ko00960	6	10	90	308	Lmrn003000;Rfmb319;mws0258;pme2292;mws0159;pmb0782	C05607+C00408+C00407+C00134+C00166+C01746
Arginine and proline metabolism	ko00330	6	15	90	308	pmb0490;pme0006;pme2527;mws0567;pme2292;pme3011	C18326+C00148+C00077+C01035+C00134+C00334
D-Arginine and D-ornithine metabolism	ko00472	2	3	90	308	pme2527;pme2292	C00077+C00134
Glutathione metabolism	ko00480	4	12	90	308	pme2651;mws0263;pme2527;pme2292	C00006+C01879+C00077+C00134
Metabolic pathways	ko01100	75	233	90	308	mws0675;mws0005;Lmqn000213;pme0006;mws0458;pme3882;pme2651;mws0232;pme3007;mws0258;mws0491;Zmjn004133;pmb0484;pme3174;mws0064;mws0159;mws0133;pmb0490;pme1002;mws0567;Zmyn000083;Zmfn000481;mws0376;pme0048;mws0214;pme0278;pme0264;mws1346;pmb2507;mws0227;pme2527;pmb2497;pme1439;Lmbn002644;mws0230;pme1109;pme1184;mws0182;mws0863;pme3011;pme3961;mws0262;Zmyn000247;mws0014;mws0251;mws0256;pme1194;mws10…	C00455+C00398+C01613+C00148+C00755+C00526+C00006+C00255+C00015+C00407+C05332+C14827+C00114+C00055+C05631+C00166+C00153+C18326+C00483+C01035+C01231+C00190+C00122+C00519+C00794+C00666+C00214+C00956+C00672+C00123+C00077+C05584+C00811+C06758+C00188+C00242+C00330+C00642+C00673+C00334+C00559+C00898+C03196+C01494+C00178+C00183+C00881+C00974+C01161+C00134+C06199+C04294+C00408+C00624+C00805+C20782+C02923+…
Biosynthesis of secondary metabolites	ko01110	38	111	90	308	mws0230;mws0183;pme1439;Zmzn000079;pme2527;mws1346;mws0227;mws1024;Lmsn002815;mws0044;MA10107783;mws2212;Lmmn001643;pme3313;pme0278;mws0376;pme2117;pmb0751;mws4002;Lmbn001676;pme1002;Lmgn001670;mws0064;mws0159;pme0075;Lmbn003524;Rfmb319;mws0258;pme2292;mws1094;mws0232;mws0256;pmb0142;Zmgn003633;mws0014;mws0458;pme0006;mws0005	C00188+C00230+C00811+C00279+C00077+C00956+C00123+C05608+C21833+C01617+C20772+C01197+C01772+C00085+C00666+C00122+C00008+C02947+C03758+C14463+C00483+C00805+C05631+C00166+C00624+C16322+C00408+C00407+C00134+C00974+C00255+C00183+C10945+C16309+C01494+C00755+C00148+C00398
ABC transporters	ko02010	15	41	90	308	pmb0484;mws0230;pme2292;mws0258;pme0230;pme2527;mws0227;pme3882;mws0214;pme1194;mws0256;mws0232;pme3961;pme1184;pme0006	C00114+C00188+C00134+C00407+C00212+C00077+C00123+C00526+C00794+C00881+C00183+C00255+C00559+C00330+C00148
Alanine, aspartate and glutamate metabolism	ko00250	2	12	90	308	pme3011;mws0376	C00334+C00122
beta-Alanine metabolism	ko00410	1	10	90	308	pme3011	C00334
Butanoate metabolism	ko00650	2	7	90	308	pme3011;mws0376	C00334+C00122
Nicotinate and nicotinamide metabolism	ko00760	5	12	90	308	pme2651;mws0376;mws0675;mws0133;pme3011	C00006+C00122+C00455+C00153+C00334
Glycine, serine and threonine metabolism	ko00260	2	8	90	308	mws0230;pmb0484	C00188+C00114
Glycerophospholipid metabolism	ko00564	2	6	90	308	mws0120;pmb0484	C00670+C00114
Taurine and hypotaurine metabolism	ko00430	1	4	90	308	pme0048	C00519
Carbapenem biosynthesis	ko00332	1	3	90	308	pme0006	C00148
Aminoacyl-tRNA biosynthesis	ko00970	5	18	90	308	mws0227;mws0256;pme0006;mws0230;mws0258	C00123+C00183+C00148+C00188+C00407
Biosynthesis of amino acids	ko01230	11	40	90	308	mws0227;mws1346;pme2527;Zmzn000079;mws0258;mws0230;pme0075;mws0159;pme0006;mws0256;pme0278	C00123+C00956+C00077+C00279+C00407+C00188+C00624+C00166+C00148+C00183+C00666
Citrate cycle (TCA cycle)	ko00020	1	7	90	308	mws0376	C00122
Oxidative phosphorylation	ko00190	2	4	90	308	mws0376;pme2117	C00122+C00008
Arginine biosynthesis	ko00220	3	10	90	308	pme0075;mws0376;pme2527	C00624+C00122+C00077
Tyrosine metabolism	ko00350	9	14	90	308	pme1002;pme1439;pmb2497;mws0376;mws4002;pmb0037;mws0182;mws0180;pme2598	C00483+C00811+C05584+C00122+C03758+C06199+C00642+C00628+C01161
Phenylalanine metabolism	ko00360	9	18	90	308	mws0182;mws0491;mws0376;ML10179289;Lmrn003000;mws0159;Lmmn001643;Lmgn001670;Lmbn002739	C00642+C05332+C00122+C05853+C05607+C00166+C01772+C00805+C12621
Pyruvate metabolism	ko00620	1	6	90	308	mws0376	C00122
Carbon metabolism	ko01200	3	19	90	308	mws0376;Zmzn000079;pme3313	C00122+C00279+C00085
Valine, leucine and isoleucine degradation	ko00280	3	7	90	308	mws0256;mws0227;mws0258	C00183+C00123+C00407
Valine, leucine and isoleucine biosynthesis	ko00290	5	12	90	308	mws0256;mws0227;mws0230;Lmbn001676;mws0258	C00183+C00123+C00188+C14463+C00407
Penicillin and cephalosporin biosynthesis	ko00311	2	2	90	308	mws1346;mws0256	C00956+C00183
Cyanoamino acid metabolism	ko00460	2	7	90	308	mws0258;mws0256	C00407+C00183
Pantothenate and CoA biosynthesis	ko00770	1	9	90	308	mws0256	C00183
Glucosinolate biosynthesis	ko00966	3	10	90	308	mws0258;mws0256;mws0227	C00407+C00183+C00123
2-Oxocarboxylic acid metabolism	ko01210	8	28	90	308	mws0159;pme0075;Lmbn001676;mws0256;mws0258;pme2527;mws1346;mws0227	C00166+C00624+C14463+C00183+C00407+C00077+C00956+C00123
Monobactam biosynthesis	ko00261	1	5	90	308	mws0230	C00188
Porphyrin and chlorophyll metabolism	ko00860	1	2	90	308	mws0230	C00188
Pyrimidine metabolism	ko00240	7	20	90	308	pmb2507;pme1194;pme3007;pme3882;mws0251;pme3174;pme0264	C00672+C00881+C00015+C00526+C00178+C00055+C00214
Lysine degradation	ko00310	3	10	90	308	Zmyn000247;Rfmb319;mws1346	C03196+C00408+C00956
Isoquinoline alkaloid biosynthesis	ko00950	3	5	90	308	mws4002;pme1002;pme1439	C03758+C00483+C00811
Plant hormone signal transduction	ko04075	1	3	90	308	Lmgn001670	C00805
Thiamine metabolism	ko00730	1	4	90	308	pmb0764	C04294
Phenylpropanoid biosynthesis	ko00940	8	18	90	308	mws1024;pmb0751;HJN003;mws2212;pmb0142;mws0014;Lmmn001643;pme1439	C05608+C02947+C01175+C01197+C10945+C01494+C01772+C00811
Glyoxylate and dicarboxylate metabolism	ko00630	1	13	90	308	mws0262	C00898
Purine metabolism	ko00230	6	17	90	308	pme2117;pme0230;pme1109;pme1184;pme3961;mws0884	C00008+C00212+C00242+C00330+C00559+C00575
Biosynthesis of various secondary metabolites - part 2	ko00998	3	8	90	308	pme1439;mws0458;Zmzn000079	C00811+C00755+C00279
Betalain biosynthesis	ko00965	1	2	90	308	mws4002	C03758
Tryptophan metabolism	ko00380	2	14	90	308	pme3083;mws0005	C05653+C00398
Indole alkaloid biosynthesis	ko00901	1	3	90	308	mws0005	C00398
Lysine biosynthesis	ko00300	2	5	90	308	mws1346;pme0278	C00956+C00666
Ubiquinone and other terpenoid-quinone biosynthesis	ko00130	2	6	90	308	MA10107783;pme1439	C20772+C00811
Phenylalanine, tyrosine and tryptophan biosynthesis	ko00400	2	9	90	308	mws0159;Zmzn000079	C00166+C00279
Vitamin B6 metabolism	ko00750	2	5	90	308	pme1383;Zmzn000079	C00314+C00279
alpha-Linolenic acid metabolism	ko00592	2	10	90	308	Zmgn003633;Lmbn003524	C16309+C16322
Fructose and mannose metabolism	ko00051	1	4	90	308	mws0214	C00794
Galactose metabolism	ko00052	3	13	90	308	Lmqn000213;pme3313;mws0214	C01613+C00085+C00794
Pentose phosphate pathway	ko00030	3	6	90	308	mws0863;Zmzn000079;pmb2507	C00673+C00279+C00672
Carbon fixation in photosynthetic organisms	ko00710	2	7	90	308	pme3313;Zmzn000079	C00085+C00279
Ether lipid metabolism	ko00565	1	1	90	308	mws0120	C00670
Starch and sucrose metabolism	ko00500	2	7	90	308	Zmyn000083;pme3313	C01231+C00085
Flavonoid biosynthesis	ko00941	4	13	90	308	mws0064;pmb0751;mws1094;mws0044	C05631+C02947+C00974+C01617
Linoleic acid metabolism	ko00591	3	18	90	308	Zmjn004133;Lmbn003970;pmn001694	C14827+C14833+C14835
Stilbenoid, diarylheptanoid and gingerol biosynthesis	ko00945	1	3	90	308	pmb0751	C02947
Cutin, suberine and wax biosynthesis	ko00073	1	2	90	308	Lmyn007622	C19621
Riboflavin metabolism	ko00740	1	3	90	308	mws0232	C00255
Zeatin biosynthesis	ko00908	3	8	90	308	pme3007;Zmfn000481;pme2117	C00015+C00190+C00008
Photosynthesis	ko00195	2	2	90	308	pme2117;pme2651	C00008+C00006
Flavone and flavonol biosynthesis	ko00944	3	15	90	308	Lmsn002815;mws0047;mws0913	C21833+C12627+C12626
Amino sugar and nucleotide sugar metabolism	ko00520	1	9	90	308	Zmfn000481	C00190

## Sheet: Red_vs_White
#KEGG_n	144	KEGG_N	308
#Pathway	ko_ID	Unique compound	compound	Uni_all	compound_all
Tropane, piperidine and pyridine alkaloid biosynthesis	ko00960	6	10	144	308	mws0258;pme0026;pme0021;mws0159;pmb0782;Lmrn003000	C00407+C00047+C00079+C00166+C01746+C05607
Tyrosine metabolism	ko00350	5	14	144	308	mws0250;pmb2497;mws4002;Lmgn002679;pme1002	C00082+C05584+C03758+C00146+C00483
Metabolic pathways	ko01100	103	233	144	308	Zmjn004133;pmb1096;mws1050;mws0014;mws0227;mws4174;pme0534;pme2266;pmf0138;mws1024;mws0874;Lmbn002644;mws4002;pme1002;mws0059;pme2651;pme1651;Lmgp000659;MA10012327;pme0376;mws0064;pme0264;pme3882;mws0866;Zmyn000247;mws0254;mws0091;pmb2922;mws0256;Zmgn000173;Lmmn001643;Lmbn002739;mws0230;Lmbp000728;Lmgn002679;mws0232;pmb3101;mws0255;Zmzn000079;pme0021;mws0044;mws0005;mws1155;pme0181;mws2212;mws049…	C14827+C00463+C00979+C01494+C00123+C00645+C00257+C00120+C00159+C05608+C01367+C06758+C03758+C00483+C05625+C00006+C00954+C02505+C00319+C00509+C05631+C00214+C00526+C00092+C03196+C00135+C05623+C00029+C00183+C00121+C01772+C12621+C00188+C20782+C00146+C00255+C02504+C00380+C00279+C00079+C01617+C00398+C00392+C01152+C01197+C05332+C05607+C00049+C02376+C00065+C00407+C01879+C02076+C02642+C13747+C00047+C00624+…
Cysteine and methionine metabolism	ko00270	6	8	144	308	pme1474;mws0219;mws4052;mws1050;pme0010;pme1210	C00170+C00049+C01234+C00979+C00065+C00073
Biosynthesis of secondary metabolites	ko01110	57	111	144	308	mws0059;mws0001;Zmyn004548;pme0376;mws0064;mws0866;mws0159;pme2527;MA10107783;pme2746;mws1077;pme0014;mws4002;mws1038;pme1002;mws2209;pme0075;mws1094;mws1024;pme2117;pmb0142;mws0250;mws4052;Lmsn002815;pmb1096;mws2118;Lmbp000123;mws0227;mws0014;mws1050;mws0663;pme0534;pme0026;Lmbn003524;mws0005;pme0006;mws0281;mws2212;mws0219;mws0258;pme0010;pmn001689;pmb3101;mws0232;Lmbn001754;Zmzn000079;mws0044;…	C05625+C00152+C01226+C00509+C05631+C00092+C00166+C00077+C20772+C00016+C01527+C00025+C03758+C00831+C00483+C12249+C00624+C00974+C05608+C00008+C10945+C00082+C01234+C21833+C00463+C01604+C17213+C00123+C01494+C00979+C13747+C00257+C00047+C16322+C00398+C00148+C00158+C01197+C00049+C00407+C00065+C21924+C02504+C00255+C04411+C00279+C01617+C00073+C00079+C00956+C01772+C00031+C00188+C00135+C00029+C05623+C00183
Glycine, serine and threonine metabolism	ko00260	3	8	144	308	mws0219;mws0230;pme0010	C00049+C00188+C00065
Monobactam biosynthesis	ko00261	4	5	144	308	pme0010;mws0230;mws0219;mws0250	C00065+C00188+C00049+C00082
Cyanoamino acid metabolism	ko00460	7	7	144	308	mws0001;mws0250;mws0219;mws0256;pme0010;pme0021;mws0258	C00152+C00082+C00049+C00183+C00065+C00079+C00407
Sphingolipid metabolism	ko00600	2	4	144	308	pme0010;MA10012327	C00065+C00319
Glyoxylate and dicarboxylate metabolism	ko00630	4	13	144	308	pme0193;mws0281;pme0010;pme0014	C00064+C00158+C00065+C00025
Sulfur metabolism	ko00920	2	4	144	308	mws1050;pme0010	C00979+C00065
Aminoacyl-tRNA biosynthesis	ko00970	15	18	144	308	mws0219;mws0250;pme0193;pme0006;pme0010;mws0258;mws0230;mws0001;mws0256;mws0227;pme0021;pme1210;pme0026;mws0254;pme0014	C00049+C00082+C00064+C00148+C00065+C00407+C00188+C00152+C00183+C00123+C00079+C00073+C00047+C00135+C00025
Carbon metabolism	ko01200	7	19	144	308	pme0534;pme0014;pme0010;Zmzn000079;mws0281;mws1050;mws0219	C00257+C00025+C00065+C00279+C00158+C00979+C00049
Biosynthesis of amino acids	ko01230	25	40	144	308	mws0254;pme0026;mws1050;mws0256;mws0227;mws1346;pme0075;mws0230;mws0250;Lmbn000216;pme0193;Lmbn001754;pme0014;pmb3101;pme0021;pme1210;Zmzn000079;mws0001;pme2527;pme0010;mws0159;mws0258;mws0219;mws0281;pme0006	C00135+C00047+C00979+C00183+C00123+C00956+C00624+C00188+C00082+C06032+C00064+C04411+C00025+C02504+C00079+C00073+C00279+C00152+C00077+C00065+C00166+C00407+C00049+C00158+C00148
ABC transporters	ko02010	26	41	144	308	mws0219;pme0006;pme3882;pme2527;pme0010;mws0248;mws0258;pme1194;mws1155;pme3732;pme0021;pme1184;pme0014;mws0232;mws0214;pme0193;mws0230;pme3961;mws4170;pmf0138;mws0227;Zmgn000173;mws0256;pme0026;pme2266;mws0254	C00049+C00148+C00526+C00077+C00065+C00299+C00407+C00881+C00392+C00475+C00079+C00330+C00025+C00255+C00794+C00064+C00188+C00559+C00031+C00159+C00123+C00121+C00183+C00047+C00120+C00135
Glycerophospholipid metabolism	ko00564	2	6	144	308	mws0120;pme2433	C00670+C06772
Taurine and hypotaurine metabolism	ko00430	2	4	144	308	pme0014;pme0048	C00025+C00519
Pyrimidine metabolism	ko00240	12	20	144	308	pmb2922;Lmgn000160;mws0255;pme1194;pme3174;pme3732;pme3007;pme0264;pme3882;pme0193;mws0572;mws0248	C00029+C02642+C00380+C00881+C00055+C00475+C00015+C00214+C00526+C00064+C02376+C00299
Arginine and proline metabolism	ko00330	3	15	144	308	pme2527;pme0014;pme0006	C00077+C00025+C00148
Carbapenem biosynthesis	ko00332	3	3	144	308	mws1038;pme0006;pme0014	C00831+C00148+C00025
Tryptophan metabolism	ko00380	5	14	144	308	Zmtn001464;pmb1096;pme1651;pmb0818;mws0005	C02470+C00463+C00954+C05660+C00398
Phenylalanine, tyrosine and tryptophan biosynthesis	ko00400	6	9	144	308	Lmbn002862;pmb1096;mws0159;pme0021;Zmzn000079;mws0250	C00587+C00463+C00166+C00079+C00279+C00082
Benzoxazinoid biosynthesis	ko00402	1	2	144	308	pmb1096	C00463
Valine, leucine and isoleucine degradation	ko00280	3	7	144	308	mws0256;mws0227;mws0258	C00183+C00123+C00407
Valine, leucine and isoleucine biosynthesis	ko00290	7	12	144	308	pmb3101;Lmbn001754;mws0230;mws0258;mws0227;mws0256;Lmbn000216	C02504+C04411+C00188+C00407+C00123+C00183+C06032
Penicillin and cephalosporin biosynthesis	ko00311	2	2	144	308	mws1346;mws0256	C00956+C00183
Pantothenate and CoA biosynthesis	ko00770	4	9	144	308	mws0256;mws0219;mws1038;Lmgn000160	C00183+C00049+C00831+C02642
Glucosinolate biosynthesis	ko00966	7	10	144	308	mws0258;pme1210;pme0021;mws0227;Lmbp000123;mws0256;mws0250	C00407+C00073+C00079+C00123+C17213+C00183+C00082
2-Oxocarboxylic acid metabolism	ko01210	18	28	144	308	mws1346;pme0075;mws0281;Lmbn000216;mws0219;mws0250;mws0258;mws0159;pme2527;pmb3101;pme0014;Lmbn001754;mws0227;Lmbp000123;mws0256;pme0026;pme1210;pme0021	C00956+C00624+C00158+C06032+C00049+C00082+C00407+C00166+C00077+C02504+C00025+C04411+C00123+C17213+C00183+C00047+C00073+C00079
Porphyrin and chlorophyll metabolism	ko00860	2	2	144	308	mws0230;pme0014	C00188+C00025
Phenylalanine metabolism	ko00360	10	18	144	308	pme0021;mws0159;mws0250;Lmrn003000;mws0491;mws0715;Lmgp000659;Lmbn002739;Lmmn001643;ML10179289	C00079+C00166+C00082+C05607+C05332+C04148+C02505+C12621+C01772+C05853
Nicotinate and nicotinamide metabolism	ko00760	4	12	144	308	pme2651;mws0133;mws0219;mws0675	C00006+C00153+C00049+C00455
Glutathione metabolism	ko00480	4	12	144	308	pme2651;mws0263;pme2527;pme0014	C00006+C01879+C00077+C00025
beta-Alanine metabolism	ko00410	3	10	144	308	Lmgn000160;mws0219;mws0254	C02642+C00049+C00135
Alanine, aspartate and glutamate metabolism	ko00250	5	12	144	308	pme0014;mws0001;pme0193;mws0281;mws0219	C00025+C00152+C00064+C00158+C00049
Arginine biosynthesis	ko00220	5	10	144	308	mws0219;pme0193;pme0075;pme2527;pme0014	C00049+C00064+C00624+C00077+C00025
D-Arginine and D-ornithine metabolism	ko00472	1	3	144	308	pme2527	C00077
Lysine biosynthesis	ko00300	3	5	144	308	mws0219;mws1346;pme0026	C00049+C00956+C00047
Histidine metabolism	ko00340	4	7	144	308	mws0254;mws0219;pme0014;pme0181	C00135+C00049+C00025+C01152
Carbon fixation in photosynthetic organisms	ko00710	3	7	144	308	Hmcn000192;mws0219;Zmzn000079	C02076+C00049+C00279
Ascorbate and aldarate metabolism	ko00053	4	9	144	308	pmb2922;Zmpn000199;Lmbn000198;Zmyn000108	C00029+C00879+C03064+C00818
Isoquinoline alkaloid biosynthesis	ko00950	3	5	144	308	pme1002;mws0250;mws4002	C00483+C00082+C03758
Thiamine metabolism	ko00730	2	4	144	308	mws0250;pmb0764	C00082+C04294
Purine metabolism	ko00230	7	17	144	308	pmc0066;pme3961;pme1184;pme1109;pme0193;pme2117;mws0874	C06196+C00559+C00330+C00242+C00064+C00008+C01367
Vitamin B6 metabolism	ko00750	3	5	144	308	pme0193;Zmzn000079;pme1383	C00064+C00279+C00314
Nitrogen metabolism	ko00910	2	2	144	308	pme0014;pme0193	C00025+C00064
Lysine degradation	ko00310	4	10	144	308	pme0026;Zmyn000247;mws1346;pme0122	C00047+C03196+C00956+C02727
Biotin metabolism	ko00780	2	3	144	308	pme2266;pme0026	C00120+C00047
Zeatin biosynthesis	ko00908	6	8	144	308	Zmfn000481;pmb2922;pme3007;pme1474;mws1050;pme2117	C00190+C00029+C00015+C00170+C00979+C00008
Sulfur relay system	ko04122	1	2	144	308	mws1050	C00979
Butanoate metabolism	ko00650	1	7	144	308	pme0014	C00025
C5-Branched dibasic acid metabolism	ko00660	2	7	144	308	Lmbn000216;pme0014	C06032+C00025
Phenylpropanoid biosynthesis	ko00940	10	18	144	308	mws0014;mws2212;pmb0142;mws0250;mws0906;pme0021;Lmmn001643;mws0011;mws1024;mws1077	C01494+C01197+C10945+C00082+C00761+C00079+C01772+C01533+C05608+C01527
Pentose phosphate pathway	ko00030	4	6	144	308	Zmgn000173;Zmzn000079;mws4170;pme0534	C00121+C00279+C00031+C00257
Betalain biosynthesis	ko00965	2	2	144	308	mws0250;mws4002	C00082+C03758
Indole alkaloid biosynthesis	ko00901	2	3	144	308	mws4170;mws0005	C00031+C00398
Biosynthesis of various secondary metabolites - part 2	ko00998	4	8	144	308	mws0250;Zmzn000079;pme0021;mws0866	C00082+C00279+C00079+C00092
alpha-Linolenic acid metabolism	ko00592	5	10	144	308	pmb2786;Lmbn003524;pmn001689;Zmyn004548;Zmpn003368	C16326+C16322+C21924+C01226+C16316
Plant hormone signal transduction	ko04075	1	3	144	308	pme1651	C00954
Pyruvate metabolism	ko00620	2	6	144	308	Zmgn001448;pmb3101	C05994+C02504
Glycolysis / Gluconeogenesis	ko00010	1	3	144	308	mws4170	C00031
Galactose metabolism	ko00052	8	13	144	308	pmf0138;mws4170;pmf0139;pmb2922;mws0214;Lmqn000213;pme2237;mws2608	C00159+C00031+C00124+C00029+C00794+C01613+C01697+C01132
Starch and sucrose metabolism	ko00500	4	7	144	308	pmb2922;Zmyn000083;mws0866;mws4170	C00029+C01231+C00092+C00031
Amino sugar and nucleotide sugar metabolism	ko00520	5	9	144	308	mws4174;Zmfn000481;pmf0138;mws4170;pmb2922	C00645+C00190+C00159+C00031+C00029
Fructose and mannose metabolism	ko00051	3	4	144	308	mws1155;pmf0138;mws0214	C00392+C00159+C00794
Caffeine metabolism	ko00232	1	3	144	308	mws0663	C13747
Ubiquinone and other terpenoid-quinone biosynthesis	ko00130	2	6	144	308	MA10107783;mws0250	C20772+C00082
Citrate cycle (TCA cycle)	ko00020	1	7	144	308	mws0281	C00158
Riboflavin metabolism	ko00740	3	3	144	308	pme2746;mws0232;mws1383	C00016+C00255+C01727
Ether lipid metabolism	ko00565	1	1	144	308	mws0120	C00670
Inositol phosphate metabolism	ko00562	1	4	144	308	mws0866	C00092
Flavonoid biosynthesis	ko00941	6	13	144	308	mws1094;mws0064;Lmgp004167;pme0376;mws0044;mws2118	C00974+C05631+C05907+C00509+C01617+C01604
Isoflavonoid biosynthesis	ko00943	1	1	144	308	pme0376	C00509
Linoleic acid metabolism	ko00591	9	18	144	308	Lmbn005443;Lmbn005487;Lmbn004685;Lmbn003970;Lmbn004240;pmb2804;Zmjn004133;pmb2787;Lmbn005287	C14765+C14829+C20186+C14833+C14837+C04717+C14827+C14766+C07354
Biosynthesis of unsaturated fatty acids	ko01040	2	7	144	308	pmf0397;pmn001610	C06425+C16525
Cutin, suberine and wax biosynthesis	ko00073	1	2	144	308	Lmyn007622	C19621
Oxidative phosphorylation	ko00190	1	4	144	308	pme2117	C00008
Photosynthesis	ko00195	2	2	144	308	pme2651;pme2117	C00006+C00008
Flavone and flavonol biosynthesis	ko00944	9	15	144	308	Lmjp002596;mws0045;mws0091;mws0047;mws2209;Lmsn002815;mws0059;Lmyn001269;mws4167	C12637+C01750+C05623+C12627+C12249+C21833+C05625+C12634+C03515
Pentose and glucuronate interconversions	ko00040	1	6	144	308	pmb2922	C00029
Glycerolipid metabolism	ko00561	1	2	144	308	pmb2922	C00029
